# Supplementary material for: 3-(2,4-Dichloro­phen­yl)-2-oxo-1-oxa­spiro­[4.5]dec-3-en-4-yl 4-chloro­benzoate
Source: Acta Crystallogr Sect E Struct Rep Online. 2009 Nov 4;65(Pt 12):o2992. doi: 10.1107/S1600536809044109 (PMC2971930; doi:10.1107/S1600536809044109)
Supplement: Supplementary file 2 [file e-65-o2992-Isup2.hkl]

# 
# h,k,l, Fc-squared, Fo-squared, sigma(Fo-squared) and status flag 
# 
data_I
_shelx_title '  MWDL' 
_shelx_refln_list_code          4 
_shelx_F_calc_maximum      191.04 
_exptl_crystal_F_000       928.00 
_reflns_d_resolution_high  0.7716 
 
loop_ 
 _symmetry_equiv_pos_as_xyz 
 'x, y, z' 
 '-x+1/2, y+1/2, -z+1/2' 
 '-x, -y, -z' 
 'x-1/2, -y-1/2, z-1/2' 
 
_cell_length_a    14.7979 
_cell_length_b    10.3483 
_cell_length_c    15.0702 
_cell_angle_alpha  90.000 
_cell_angle_beta  115.188 
_cell_angle_gamma  90.000 
 
_shelx_F_squared_multiplier     1.000 
 
loop_ 
 _refln_index_h 
 _refln_index_k 
 _refln_index_l 
 _refln_F_squared_calc 
 _refln_F_squared_meas 
 _refln_F_squared_sigma 
 _refln_observed_status 
   2   0   0     6710.57     6127.61     73.25 o 
   4   0   0     3912.28     3829.66     41.24 o 
   6   0   0     8584.99     8622.03     70.84 o 
   8   0   0      131.31      140.92      3.25 o 
  10   0   0     1645.87     1644.23     22.33 o 
  12   0   0     1003.98     1053.93     23.61 o 
  14   0   0      452.58      421.74     12.30 o 
  16   0   0       35.71       17.32     17.64 o 
   2   1   0      178.01      138.29      1.36 o 
   3   1   0      319.78      281.82      2.21 o 
   4   1   0     3567.94     3282.73     17.53 o 
   5   1   0      446.57      421.10      3.71 o 
   6   1   0       23.69       14.44      1.26 o 
   7   1   0      809.25      856.75      6.25 o 
   8   1   0      453.73      401.73      3.76 o 
   9   1   0      386.40      388.05      4.17 o 
  10   1   0      288.87      272.69      4.64 o 
  11   1   0      718.51      709.52      6.92 o 
  12   1   0      135.01      129.71      3.42 o 
  13   1   0       99.20       97.18      3.31 o 
  14   1   0       45.39       43.10      3.08 o 
  15   1   0      189.92      180.21      9.20 o 
  16   1   0       12.80        7.99      9.71 o 
  17   1   0       13.06       13.38     16.66 o 
   0   2   0    11891.13    11198.72    125.28 o 
   1   2   0     5778.49     5606.88     41.49 o 
   2   2   0    17743.78    16759.46    139.89 o 
   3   2   0      284.92      230.03      2.49 o 
   4   2   0     2340.87     2251.20     13.92 o 
   5   2   0       61.09       62.97      1.66 o 
   6   2   0     6181.49     6428.45     39.44 o 
   7   2   0      431.71      397.25      3.90 o 
   8   2   0     2059.36     2056.23     13.97 o 
   9   2   0      303.13      275.01      4.19 o 
  10   2   0      937.26      932.72      9.43 o 
  11   2   0        8.98        6.10      1.88 o 
  12   2   0      239.80      218.01      4.72 o 
  13   2   0      584.30      556.52      6.74 o 
  14   2   0      108.22      106.37      4.73 o 
  15   2   0        9.04        7.64      2.29 o 
  16   2   0       13.86        6.49      4.17 o 
  17   2   0        1.22       -1.60      5.02 o 
   1   3   0     5379.36     4959.04     38.46 o 
   2   3   0     4518.17     4515.26     35.84 o 
   3   3   0      275.85      260.04      6.69 o 
   4   3   0      438.62      379.24      3.70 o 
   5   3   0     1652.11     1604.77     10.79 o 
   6   3   0       45.84       47.12      2.27 o 
   7   3   0      181.69      173.96      3.30 o 
   8   3   0       22.51       17.88      2.11 o 
   9   3   0      136.57      139.46      3.30 o 
  10   3   0        4.91        4.88      1.93 o 
  11   3   0       10.96       12.41      2.01 o 
  12   3   0        6.77        9.02      2.31 o 
  13   3   0       52.09       47.22      2.83 o 
  14   3   0        3.21        8.42      2.46 o 
  15   3   0        2.13        2.45      2.57 o 
  16   3   0       19.75        9.02      3.66 o 
   0   4   0     3400.70     3404.28     39.51 o 
   1   4   0     2854.68     2693.50     21.37 o 
   2   4   0      418.25      378.79      4.83 o 
   3   4   0      142.24      150.60      3.57 o 
   4   4   0      153.84      144.78      2.91 o 
   5   4   0     2624.68     2748.84     19.94 o 
   6   4   0        1.83        6.38      1.58 o 
   7   4   0        1.29        6.54      1.36 o 
   8   4   0      227.45      229.69      5.40 o 
   9   4   0      212.76      213.38      6.06 o 
  10   4   0      246.34      245.39      4.31 o 
  11   4   0      726.67      675.67      7.77 o 
  12   4   0       20.77       22.64      2.70 o 
  13   4   0        3.50        2.00      1.50 o 
  14   4   0       13.39       14.00      3.13 o 
  15   4   0       30.39       31.30      4.60 o 
  16   4   0        0.11        1.61      3.07 o 
   1   5   0     2078.47     2053.71     17.56 o 
   2   5   0     5740.03     5918.68     49.50 o 
   3   5   0     1518.63     1579.73     14.89 o 
   4   5   0     1156.91     1179.36     11.10 o 
   5   5   0        0.24        0.22      1.22 o 
   6   5   0      374.14      387.21      5.29 o 
   7   5   0      736.14      747.66      7.42 o 
   8   5   0      177.63      194.96      4.42 o 
   9   5   0      520.01      449.18      6.32 o 
  10   5   0       26.44       35.73      2.65 o 
  11   5   0        8.93        5.60      1.87 o 
  12   5   0       81.54       79.09      3.73 o 
  13   5   0        1.02        0.38      1.63 o 
  14   5   0        0.05       -0.62      2.18 o 
  15   5   0        6.82        5.22      3.24 o 
  16   5   0        0.00       -2.40      3.62 o 
   0   6   0     1573.63     1436.96     18.32 o 
   1   6   0       21.16       15.10      2.69 o 
   2   6   0      141.36      138.08      3.83 o 
   3   6   0     2284.84     2241.07     19.89 o 
   4   6   0        0.02        1.49      2.26 o 
   5   6   0      599.53      585.03      6.60 o 
   6   6   0     2491.83     2561.15     19.55 o 
   7   6   0      195.51      212.26      4.02 o 
   8   6   0      191.55      176.53      3.86 o 
   9   6   0     1168.85     1278.80     11.98 o 
  10   6   0      217.24      185.63      4.62 o 
  11   6   0       48.69       51.23      3.09 o 
  12   6   0       64.94       58.60      2.97 o 
  13   6   0       15.53       14.71      2.68 o 
  14   6   0        3.89        3.11      2.81 o 
  15   6   0       26.65       15.72      4.71 o 
   1   7   0       11.97        6.71      2.06 o 
   2   7   0      317.25      301.87      6.25 o 
   3   7   0       21.70       21.43      3.06 o 
   4   7   0       49.41       35.31      3.71 o 
   5   7   0      375.73      377.87      6.24 o 
   6   7   0      195.88      181.19      4.49 o 
   7   7   0       64.27       65.23      2.76 o 
   8   7   0       39.53       41.99      2.27 o 
   9   7   0       88.73       93.42      3.16 o 
  10   7   0        0.68        5.71      2.22 o 
  11   7   0       22.74       11.85      3.25 o 
  12   7   0        6.40        6.11      2.21 o 
  13   7   0       59.23       59.12      3.62 o 
  14   7   0        0.18       -3.42      4.06 o 
   0   8   0     1365.72     1386.68     19.07 o 
   1   8   0      641.81      615.72      8.92 o 
   2   8   0      334.49      344.12      8.20 o 
   3   8   0      197.53      151.75      6.99 o 
   4   8   0     1379.96     1333.93     18.63 o 
   5   8   0      409.02      385.51     14.41 o 
   6   8   0        4.34        6.82      1.61 o 
   7   8   0        3.16        2.75      1.61 o 
   8   8   0       20.28       23.86      2.39 o 
   9   8   0       52.14       57.97      4.83 o 
  10   8   0       52.15       52.68      3.06 o 
  11   8   0      122.10      115.37      5.78 o 
  12   8   0        2.91        1.13      2.66 o 
  13   8   0       12.13        9.73      4.50 o 
   1   9   0      657.52      627.90      9.17 o 
   2   9   0      210.71      215.95      8.29 o 
   3   9   0      527.92      503.96     18.06 o 
   4   9   0       56.35       57.51      3.52 o 
   5   9   0        0.15        0.78      0.88 o 
   6   9   0        7.30        3.89      2.76 o 
   7   9   0      199.28      228.76      6.39 o 
   8   9   0       11.51       12.16      3.44 o 
   9   9   0        7.30        8.84      3.98 o 
  10   9   0       68.78       76.41      5.73 o 
  11   9   0        0.60        2.20      2.91 o 
  12   9   0       31.19       36.79      4.14 o 
   0  10   0      508.95      469.88     10.00 o 
   1  10   0       70.60       74.51      4.40 o 
   2  10   0        0.07        0.03      3.67 o 
   3  10   0       11.53       10.87      6.47 o 
   4  10   0       43.81       39.54      5.66 o 
   5  10   0      179.86      184.01      6.64 o 
   6  10   0      149.03      170.51      8.08 o 
   7  10   0       75.77       87.94      7.78 o 
   8  10   0        1.40        5.69      4.77 o 
   9  10   0       25.49       23.67      6.78 o 
  10  10   0        9.04        5.46      4.83 o 
  11  10   0        3.78        1.34      4.50 o 
   1  11   0      354.56      329.45     11.96 o 
   2  11   0      132.86      106.55     19.96 o 
   3  11   0       37.25       45.29      7.76 o 
   4  11   0       35.39       37.26      7.38 o 
   5  11   0      222.54      233.42     16.08 o 
   6  11   0       14.34       21.07      5.90 o 
   7  11   0      130.87      166.29      7.63 o 
   8  11   0       39.24       41.24      7.20 o 
   9  11   0       37.71       42.23      6.17 o 
   0  12   0       58.28       52.78     19.69 o 
   1  12   0       81.57       65.47      9.61 o 
   2  12   0       37.41       43.49      5.11 o 
   3  12   0      158.11      166.14      9.89 o 
   4  12   0        7.07        9.63      4.71 o 
   5  12   0      142.73      172.81     20.42 o 
   6  12   0        9.33       10.83      7.42 o 
   7  12   0       51.70       58.94      8.51 o 
   1  13   0       36.59       60.33     15.23 o 
   3  13   0        0.41        1.89      8.10 o 
   4  13   0        0.04       -1.85      4.00 o 
 -17   0   1       62.68       67.51     20.07 o 
 -15   0   1       74.63       81.07      6.00 o 
 -13   0   1       84.76       85.59      3.97 o 
 -11   0   1     2526.63     2496.44     24.51 o 
  -9   0   1        2.38        2.01      1.93 o 
  -7   0   1       18.03       15.33      1.86 o 
  -5   0   1    10903.11    11192.25     92.99 o 
  -3   0   1     2943.54     2522.07     17.44 o 
   3   0   1      451.83      435.99      3.62 o 
   5   0   1     6001.94     6328.73     71.16 o 
   7   0   1       77.48       73.23      2.45 o 
   9   0   1      209.75      209.48      4.31 o 
  11   0   1      374.08      382.71      7.78 o 
  13   0   1        2.92        3.98      2.44 o 
  15   0   1       40.16       31.77     24.66 o 
 -17   1   1        4.62        1.41      5.48 o 
 -16   1   1        8.41        4.14      2.42 o 
 -15   1   1      110.38      120.58      4.13 o 
 -14   1   1      136.04      138.63      5.20 o 
 -13   1   1        0.82       -0.31      1.42 o 
 -12   1   1      302.61      308.09      4.30 o 
 -11   1   1      349.30      357.68      4.10 o 
 -10   1   1      635.43      614.35      5.58 o 
  -9   1   1     1538.61     1526.06     10.58 o 
  -8   1   1      182.45      213.77      3.42 o 
  -7   1   1     1794.71     1857.18     10.87 o 
  -6   1   1       67.70       56.94      1.80 o 
  -5   1   1     1820.40     1740.73     10.00 o 
  -4   1   1      339.17      318.74      2.89 o 
  -3   1   1     8445.76     8270.25     48.42 o 
  -2   1   1    24576.57    24139.35    183.37 o 
   1   1   1     1518.35     1397.10      8.27 o 
   2   1   1       86.29       82.49      1.32 o 
   3   1   1     2039.26     2016.65     11.68 o 
   4   1   1     3310.51     3175.84     18.09 o 
   5   1   1       53.32       54.54      1.36 o 
   6   1   1       10.53        9.19      1.13 o 
   7   1   1      543.97      510.43      4.19 o 
   8   1   1        5.38        3.12      1.11 o 
   9   1   1      477.89      471.32      4.91 o 
  10   1   1      742.35      744.66      7.37 o 
  11   1   1      772.39      740.42      7.38 o 
  12   1   1      313.91      312.18      7.08 o 
  13   1   1      101.39      107.47      3.35 o 
  14   1   1       65.93       71.27      3.14 o 
  15   1   1        6.50        1.89      4.03 o 
  16   1   1        0.01        3.65      4.38 o 
 -17   2   1        0.06       -2.56      4.23 o 
 -16   2   1       11.31       13.77      3.81 o 
 -15   2   1      142.40      126.05      7.40 o 
 -14   2   1       52.11       55.34      3.50 o 
 -13   2   1      105.41      113.46      3.90 o 
 -12   2   1       85.51       82.97      5.12 o 
 -11   2   1        0.79        0.57      1.42 o 
 -10   2   1      310.53      293.17      4.42 o 
  -9   2   1     1268.78     1186.66      9.22 o 
  -8   2   1       93.78       92.67      2.04 o 
  -7   2   1      174.77      133.72      2.42 o 
  -6   2   1      383.63      428.54      4.42 o 
  -5   2   1      128.14      118.74      2.29 o 
  -4   2   1     1724.28     1731.83     18.03 o 
  -3   2   1     8725.13     8903.37    101.92 o 
  -2   2   1     1461.74     1366.65     13.29 o 
  -1   2   1     1808.78     1593.51     47.45 o 
   0   2   1       46.06       31.01      1.46 o 
   1   2   1        2.40        7.94      2.08 o 
   2   2   1     4474.75     4448.03     38.80 o 
   3   2   1      445.92      391.72      3.43 o 
   4   2   1      686.38      676.24      4.83 o 
   5   2   1      963.17      918.04      6.80 o 
   6   2   1      429.02      467.82      3.92 o 
   7   2   1      891.82      886.13      7.33 o 
   8   2   1      260.12      263.68      3.29 o 
   9   2   1       36.42       37.29      1.93 o 
  10   2   1        1.44        0.58      1.26 o 
  11   2   1      137.03      127.88      3.13 o 
  12   2   1        0.74        0.80      1.47 o 
  13   2   1      253.93      241.06      9.14 o 
  14   2   1       89.85       87.50      3.71 o 
  15   2   1        6.07        2.39      2.51 o 
  16   2   1       16.28       15.68      8.77 o 
 -17   3   1       13.35       15.74      7.52 o 
 -16   3   1        1.01        4.12      7.43 o 
 -15   3   1        4.43        5.96      2.64 o 
 -14   3   1       16.15       25.49      4.20 o 
 -13   3   1       81.36       66.17      3.85 o 
 -12   3   1       81.00       79.96      3.64 o 
 -11   3   1       25.35       37.32      3.51 o 
 -10   3   1        3.95        5.41      1.82 o 
  -9   3   1     1132.47     1094.43     11.74 o 
  -8   3   1        0.05        1.82      1.45 o 
  -7   3   1      472.38      471.29      4.35 o 
  -6   3   1      436.46      422.69      4.53 o 
  -5   3   1      540.48      585.60      8.83 o 
  -4   3   1      449.20      504.78      5.03 o 
  -3   3   1      670.00      681.07      9.95 o 
  -2   3   1       83.70      111.02      4.51 o 
  -1   3   1      161.85      134.73      2.45 o 
   0   3   1      373.05      392.40      5.16 o 
   1   3   1      583.94      604.29      4.85 o 
   2   3   1        2.10        2.93      1.54 o 
   3   3   1        1.22       -0.25      1.07 o 
   4   3   1     2929.80     3231.84     21.17 o 
   5   3   1     9418.53    10173.57     74.77 o 
   6   3   1      416.54      455.19      4.55 o 
   7   3   1        0.62       -0.19      1.21 o 
   8   3   1        4.65        2.60      1.40 o 
   9   3   1       68.19       73.15      2.30 o 
  10   3   1        7.30        6.52      1.50 o 
  11   3   1      349.37      334.42      7.58 o 
  12   3   1        6.72        6.27      1.78 o 
  13   3   1        0.67        4.00      1.36 o 
  14   3   1       98.46      117.01      6.95 o 
  15   3   1        1.73       -0.47      2.28 o 
  16   3   1        4.59       -1.83      6.37 o 
 -16   4   1        7.38        6.81      4.86 o 
 -15   4   1       29.26       15.69      3.67 o 
 -14   4   1       47.81       41.99      2.81 o 
 -13   4   1       18.41       18.05      2.77 o 
 -12   4   1        9.17        4.07      2.31 o 
 -11   4   1      648.57      614.94      7.46 o 
 -10   4   1      796.02      837.33      9.83 o 
  -9   4   1      554.99      576.84      6.72 o 
  -8   4   1       40.69       49.08      2.96 o 
  -7   4   1       55.77       60.07      2.59 o 
  -6   4   1       80.43       53.03      2.76 o 
  -5   4   1     2458.43     2512.57     20.75 o 
  -4   4   1     1086.23     1061.03      8.38 o 
  -3   4   1     1388.32     1540.41     17.12 o 
  -2   4   1      198.89      210.57      2.89 o 
  -1   4   1      933.09      882.91      7.72 o 
   0   4   1      320.33      327.96      4.42 o 
   1   4   1       40.53       33.15      2.02 o 
   2   4   1      382.74      352.06      5.73 o 
   3   4   1      249.34      265.69      3.66 o 
   4   4   1      769.06      683.05      6.87 o 
   5   4   1      876.69      872.50      6.98 o 
   6   4   1      311.62      292.66      3.72 o 
   7   4   1        5.71        7.41      1.56 o 
   8   4   1       84.17       93.36      3.08 o 
   9   4   1      338.90      334.08      4.80 o 
  10   4   1      307.06      326.97      4.64 o 
  11   4   1       22.20       25.75      2.23 o 
  12   4   1        6.73        5.40      1.59 o 
  13   4   1       33.49       31.68      2.93 o 
  14   4   1       36.16       33.26      7.98 o 
  15   4   1       87.24       90.26      4.86 o 
  16   4   1       70.43       86.58     11.03 o 
 -16   5   1        1.39       -1.99      5.31 o 
 -15   5   1        1.04       -0.73      2.34 o 
 -14   5   1        0.18        0.15      1.82 o 
 -13   5   1       60.03       62.38      3.15 o 
 -12   5   1        2.58        2.92      2.33 o 
 -11   5   1       35.87       31.98      2.53 o 
 -10   5   1       92.05       93.46      3.61 o 
  -9   5   1       75.13       69.19      2.64 o 
  -8   5   1        0.11       -0.60      1.79 o 
  -7   5   1      758.57      743.33     10.04 o 
  -6   5   1       29.52       23.18      1.74 o 
  -5   5   1      363.35      342.49      6.19 o 
  -4   5   1     1444.00     1492.99     13.16 o 
  -3   5   1       61.22       54.62      3.43 o 
  -2   5   1      369.37      448.38      4.58 o 
  -1   5   1      107.68      135.97      3.33 o 
   0   5   1     1481.02     1471.94     12.53 o 
   1   5   1     3956.51     4105.73     33.93 o 
   2   5   1     1773.14     1980.27     16.70 o 
   3   5   1      308.13      260.87      5.33 o 
   4   5   1        7.10        5.65      1.82 o 
   5   5   1      113.90      107.41      2.61 o 
   6   5   1      165.54      163.42      3.44 o 
   7   5   1      531.58      535.52      5.39 o 
   8   5   1       18.33       24.42      1.98 o 
   9   5   1      146.71      149.54      3.11 o 
  10   5   1       47.64       40.10      2.07 o 
  11   5   1       10.79        8.84      1.61 o 
  12   5   1        0.13       -0.66      1.77 o 
  13   5   1       36.56       41.22      3.19 o 
  14   5   1        5.48        7.17      3.65 o 
  15   5   1        6.11       10.41      4.02 o 
 -15   6   1        2.21        3.67      4.21 o 
 -14   6   1      102.17      101.31      4.95 o 
 -13   6   1        4.65        2.27      2.09 o 
 -12   6   1        5.76        4.82      2.00 o 
 -11   6   1       62.56       75.09      3.61 o 
 -10   6   1       18.84       21.17      2.29 o 
  -9   6   1        8.20        8.91      2.20 o 
  -8   6   1      286.38      275.67      5.31 o 
  -7   6   1       43.70       43.14      2.30 o 
  -6   6   1        7.56        7.17      1.32 o 
  -5   6   1     1584.11     1505.91     11.45 o 
  -4   6   1      379.04      399.05      7.66 o 
  -3   6   1      251.28      259.67      5.41 o 
  -2   6   1      127.61       99.66      5.18 o 
  -1   6   1        1.50        2.65      1.86 o 
   0   6   1      118.19      139.41      3.92 o 
   1   6   1       82.02       88.89      4.34 o 
   2   6   1      363.39      392.42      6.82 o 
   3   6   1       10.49       10.36      2.69 o 
   4   6   1       76.47       81.27      3.53 o 
   5   6   1       15.26       19.99      1.99 o 
   6   6   1      471.32      476.90      6.77 o 
   7   6   1      624.80      568.53      7.15 o 
   8   6   1       52.38       42.38      2.68 o 
   9   6   1      969.91      933.21      9.47 o 
  10   6   1       27.12       29.01      2.63 o 
  11   6   1        0.74        3.38      1.96 o 
  12   6   1       20.84       28.06      2.76 o 
  13   6   1       17.02       12.84      3.78 o 
  14   6   1       41.54       47.77      4.60 o 
  15   6   1        6.60        3.76      3.47 o 
 -15   7   1        3.15        0.47      4.81 o 
 -14   7   1        4.63        3.91      3.09 o 
 -13   7   1       13.47       10.45      3.41 o 
 -12   7   1        1.04        3.63      1.97 o 
 -11   7   1        2.02        1.77      1.50 o 
 -10   7   1       29.33       44.85      2.38 o 
  -9   7   1       51.78       56.15      2.64 o 
  -8   7   1      353.92      336.13      9.74 o 
  -7   7   1      544.17      562.39      7.86 o 
  -6   7   1       52.20       65.67      4.29 o 
  -5   7   1      100.58      106.39      4.35 o 
  -4   7   1       13.79       11.41      1.42 o 
  -3   7   1      290.15      286.69      4.32 o 
  -2   7   1      232.48      230.42      3.97 o 
  -1   7   1       75.75       66.58      2.65 o 
   0   7   1      531.90      600.32      8.94 o 
   1   7   1       27.77       30.74      3.00 o 
   2   7   1      113.39      114.73      7.40 o 
   3   7   1      287.47      273.26      9.37 o 
   4   7   1      309.51      342.23      6.00 o 
   5   7   1     1093.94     1052.64     12.43 o 
   6   7   1      108.70      108.30      3.01 o 
   7   7   1      148.31      146.84      6.35 o 
   8   7   1       51.53       53.51      4.31 o 
   9   7   1       14.57       16.28      2.67 o 
  10   7   1       14.16       15.19      2.88 o 
  11   7   1      264.28      252.64      5.65 o 
  12   7   1       43.51       36.21      4.27 o 
  13   7   1       30.20       30.68      4.85 o 
  14   7   1        0.30       -4.51      4.51 o 
 -14   8   1        2.97        1.86      3.05 o 
 -13   8   1       77.85       96.95      5.25 o 
 -12   8   1        6.32        9.52      3.92 o 
 -11   8   1       91.59       87.35      4.78 o 
 -10   8   1       26.00       26.55      4.04 o 
  -9   8   1      193.73      197.85      6.71 o 
  -8   8   1      109.65      129.11      5.71 o 
  -7   8   1      218.53      239.46      6.03 o 
  -6   8   1       91.57       90.48      8.37 o 
  -5   8   1        7.23       12.90      3.53 o 
  -4   8   1      236.77      241.33      9.14 o 
  -3   8   1      672.77      659.40      9.94 o 
  -2   8   1       49.03       57.73      2.53 o 
  -1   8   1        9.54       10.46      1.81 o 
   0   8   1      377.38      405.43      6.84 o 
   1   8   1      636.63      607.26     10.37 o 
   2   8   1      174.87      173.64      5.80 o 
   3   8   1      762.28      750.20     11.48 o 
   4   8   1      770.52      743.12     12.89 o 
   5   8   1       11.76       15.50      5.27 o 
   6   8   1        2.53        5.69      1.60 o 
   7   8   1      212.09      228.30      5.43 o 
   8   8   1       69.79       57.21      4.12 o 
   9   8   1       16.07       15.39      2.57 o 
  10   8   1      108.65      101.78      5.18 o 
  11   8   1       12.09       16.58      4.27 o 
  12   8   1        7.07        4.49      3.70 o 
  13   8   1       11.35        5.77      5.00 o 
 -13   9   1       25.20       18.76      4.59 o 
 -12   9   1       53.31       63.23      5.63 o 
 -11   9   1        0.05        1.67      3.20 o 
 -10   9   1       13.71       10.81      3.79 o 
  -9   9   1        7.93        9.89      3.42 o 
  -8   9   1        2.85       -1.14      2.62 o 
  -7   9   1      314.27      312.47      8.74 o 
  -6   9   1       40.62       28.07      4.02 o 
  -5   9   1       31.42       43.40      8.28 o 
  -4   9   1      124.97      117.74      5.63 o 
  -3   9   1      154.78      130.42      9.14 o 
  -2   9   1       37.08       42.24      3.27 o 
  -1   9   1      186.31      192.91      6.41 o 
   0   9   1      108.12      120.74      3.59 o 
   1   9   1      367.70      364.86     23.19 o 
   2   9   1      208.51      201.95      4.76 o 
   3   9   1        0.42        1.96      4.15 o 
   4   9   1       62.14       61.12      6.91 o 
   5   9   1        0.57       -0.06      1.22 o 
   6   9   1       41.11       36.25      2.96 o 
   7   9   1      168.89      156.09      8.81 o 
   8   9   1      116.47      128.12      8.81 o 
   9   9   1       36.89       47.09      6.23 o 
  10   9   1        0.56        4.16      6.06 o 
  11   9   1       40.60       43.67      5.39 o 
  12   9   1       18.36       22.78      6.15 o 
 -11  10   1       37.96       34.50      5.82 o 
 -10  10   1        5.22        3.19      3.74 o 
  -9  10   1        2.55        3.75      4.12 o 
  -8  10   1        1.33        5.75      3.52 o 
  -7  10   1        0.61       -1.11      2.84 o 
  -6  10   1       81.93       84.97      6.17 o 
  -5  10   1      374.70      349.60      9.37 o 
  -4  10   1        3.85       -0.93      3.39 o 
  -3  10   1       92.90       89.33      6.73 o 
  -2  10   1       44.41       32.63      2.53 o 
  -1  10   1        5.27        5.03      2.91 o 
   0  10   1        6.24        6.60      3.00 o 
   1  10   1      678.98      662.40     13.90 o 
   2  10   1       12.87       13.91      2.69 o 
   3  10   1       65.41       60.62      4.31 o 
   4  10   1        3.83       -0.32      1.74 o 
   5  10   1       67.36       44.90      3.55 o 
   6  10   1       16.15       10.06      5.13 o 
   7  10   1       62.88       60.46      7.39 o 
   8  10   1       13.27       15.88      4.55 o 
   9  10   1       34.23       44.69      5.97 o 
  10  10   1       24.30       31.66      7.09 o 
  11  10   1        3.05        4.64      4.24 o 
 -10  11   1       19.56       18.39      7.39 o 
  -9  11   1      165.92      171.35      9.13 o 
  -8  11   1       10.83       18.24      6.54 o 
  -7  11   1       53.69       57.87      6.00 o 
  -6  11   1       11.86       14.16      5.00 o 
  -5  11   1       64.78      131.35     32.24 o 
  -4  11   1       83.66       94.89      7.94 o 
  -3  11   1       92.66       80.23      7.80 o 
  -2  11   1       60.36       66.38      7.07 o 
  -1  11   1        3.79       -1.11      2.99 o 
   0  11   1        2.36       -0.18      2.31 o 
   1  11   1      127.55      115.09     17.62 o 
   2  11   1       24.27       26.74      4.00 o 
   3  11   1        9.97        6.38      4.48 o 
   4  11   1       10.88       17.07     10.44 o 
   5  11   1      103.78       99.49      6.84 o 
   6  11   1       24.44       24.29      4.98 o 
   7  11   1       29.50       37.31      6.77 o 
   8  11   1        8.11       10.38      5.25 o 
   9  11   1       79.70       93.03      8.34 o 
  -8  12   1       40.81       41.01      6.43 o 
  -7  12   1       59.87       58.47      6.96 o 
  -6  12   1        5.61        1.37      6.01 o 
  -5  12   1       20.71       22.77      5.87 o 
  -4  12   1       18.55       21.50      4.79 o 
  -3  12   1        0.34        9.07      6.58 o 
  -2  12   1        4.64       18.82     11.18 o 
  -1  12   1       44.74       43.49     10.47 o 
   0  12   1        4.08        5.72      3.08 o 
   1  12   1        0.14        5.35      3.44 o 
   2  12   1        8.22        9.25      4.91 o 
   3  12   1        0.36        0.21      5.29 o 
   4  12   1        3.28        1.13      4.03 o 
   5  12   1       19.60       16.83      7.64 o 
   6  12   1       14.33       40.43     14.56 o 
   7  12   1        0.43       -0.27      4.43 o 
  -4  13   1       17.51       21.26     11.82 o 
  -3  13   1       71.68       66.87      9.94 o 
  -2  13   1       33.26       28.00      9.99 o 
  -1  13   1       34.28       49.92     14.96 o 
   0  13   1        4.68       -3.22     10.12 o 
   2  13   1        2.01        6.02      7.90 o 
   3  13   1        1.97        2.55      5.07 o 
 -18   0   2        0.16       -9.39      9.58 o 
 -16   0   2       37.29       37.51      4.04 o 
 -14   0   2        0.04        3.98      3.05 o 
 -12   0   2      271.11      285.79      6.15 o 
 -10   0   2       31.09       35.24      3.76 o 
  -8   0   2     1689.67     1600.99     43.28 o 
  -6   0   2     4801.34     4914.03     45.39 o 
  -4   0   2      358.18      274.74      4.37 o 
  -2   0   2     1906.47     1756.09     20.75 o 
   2   0   2    16264.62    15434.29    681.36 o 
   4   0   2     4396.32     4216.79     37.29 o 
   6   0   2     6227.17     6574.24     64.44 o 
   8   0   2     1492.29     1491.74     24.10 o 
  10   0   2      123.75      115.08      5.71 o 
  12   0   2      424.99      422.05     15.16 o 
  14   0   2       63.55       51.78     14.81 o 
  16   0   2        0.28       -0.39      9.74 o 
 -18   1   2       13.45       13.30      8.32 o 
 -17   1   2       51.68       41.36      3.88 o 
 -16   1   2        6.48        2.44      2.46 o 
 -15   1   2       77.01       82.36      6.41 o 
 -14   1   2       11.93       13.00      2.25 o 
 -13   1   2      142.37      145.66      4.45 o 
 -12   1   2        0.69        2.92      1.85 o 
 -11   1   2       67.65       72.92      3.62 o 
 -10   1   2      231.62      231.17      3.45 o 
  -9   1   2       51.60       38.79      1.81 o 
  -8   1   2      355.04      339.63      3.43 o 
  -7   1   2      261.80      237.09      2.84 o 
  -6   1   2      261.76      349.60      3.48 o 
  -5   1   2     4747.06     4686.43     30.10 o 
  -4   1   2     3083.23     2978.99     20.32 o 
  -3   1   2    17746.77    17776.97    152.83 o 
  -2   1   2       83.11       34.55      3.42 o 
  -1   1   2      724.50      720.51      5.53 o 
   0   1   2      282.63      254.78      2.58 o 
   1   1   2      203.25      178.80      1.91 o 
   2   1   2     5668.82     5501.13     41.26 o 
   3   1   2      371.25      366.07      6.29 o 
   4   1   2     1623.94     1510.51     26.70 o 
   5   1   2        4.83        2.88      0.54 o 
   6   1   2       59.81       27.18      1.10 o 
   7   1   2     2193.34     2195.71     25.66 o 
   8   1   2      574.66      537.78      7.63 o 
   9   1   2     1377.41     1269.83     23.43 o 
  10   1   2      358.18      345.65      6.66 o 
  11   1   2      322.80      307.48      8.44 o 
  12   1   2      100.58      102.31      3.83 o 
  13   1   2       16.42       11.36      1.34 o 
  14   1   2       18.95       11.06      2.69 o 
  15   1   2        1.02        8.04      5.29 o 
  16   1   2        5.29        0.28      4.29 o 
 -17   2   2        0.01        3.51      3.79 o 
 -16   2   2        9.77       14.27      2.96 o 
 -15   2   2        6.44        7.56      2.96 o 
 -14   2   2        8.59        6.40      2.67 o 
 -13   2   2      123.47      119.18      5.30 o 
 -12   2   2       55.22       52.10      2.52 o 
 -11   2   2      192.44      162.90      3.43 o 
 -10   2   2        0.15       -0.39      1.34 o 
  -9   2   2      201.49      167.09      2.76 o 
  -8   2   2      283.54      341.79      3.83 o 
  -7   2   2     1409.19     1441.33     12.74 o 
  -6   2   2        0.10       -0.29      1.03 o 
  -5   2   2     1266.56     1277.86      9.27 o 
  -4   2   2    29337.75    29992.44    249.12 o 
  -3   2   2       16.59       11.56      1.02 o 
  -2   2   2    12733.46    12790.40    105.03 o 
  -1   2   2      241.34      251.87      3.10 o 
   0   2   2     7873.73     7548.71     51.05 o 
   1   2   2      541.31      463.14      4.10 o 
   2   2   2    10982.64    10742.33    130.71 o 
   3   2   2     1039.67      995.44     10.33 o 
   4   2   2     1509.51     1371.00     12.88 o 
   5   2   2     2036.15     2117.58     23.40 o 
   6   2   2     1277.18     1374.95     12.32 o 
   7   2   2        8.84        8.63      1.06 o 
   8   2   2      222.04      193.90      3.64 o 
   9   2   2       71.16       64.60      2.25 o 
  10   2   2        0.01        0.22      0.88 o 
  11   2   2        7.01        6.66      1.66 o 
  12   2   2      115.42      114.76      3.62 o 
  13   2   2       20.28       22.51      3.67 o 
  14   2   2       15.09       14.24      3.21 o 
  15   2   2       45.82       44.44     16.97 o 
  16   2   2        1.04       -0.09      3.39 o 
 -17   3   2       34.74       39.62      7.34 o 
 -16   3   2        0.03       -1.84      3.46 o 
 -15   3   2      128.42      120.13      6.64 o 
 -14   3   2      158.12      141.84      6.91 o 
 -13   3   2        2.92        4.86      2.53 o 
 -12   3   2       84.39       97.07      4.75 o 
 -11   3   2       28.78       27.49      2.04 o 
 -10   3   2       57.72       60.15      2.40 o 
  -9   3   2      111.04      111.74      2.71 o 
  -8   3   2      575.29      644.30      6.57 o 
  -7   3   2       75.79       99.90      2.32 o 
  -6   3   2     8628.58     8689.90     60.45 o 
  -5   3   2       41.42       34.15      1.78 o 
  -4   3   2      516.72      546.82      7.51 o 
  -3   3   2     1621.47     1604.77     18.00 o 
  -2   3   2      483.34      537.60      9.45 o 
  -1   3   2      583.95      530.49      5.12 o 
   0   3   2    19555.39    19555.79    152.74 o 
   1   3   2      298.89      341.17      4.33 o 
   2   3   2      486.93      489.18      4.67 o 
   3   3   2      215.61      286.26      4.13 o 
   4   3   2        3.38        3.98      0.97 o 
   5   3   2       17.95       16.28      1.60 o 
   6   3   2     4102.02     4123.77     27.69 o 
   7   3   2       50.44       49.91      1.67 o 
   8   3   2      137.78      136.51      2.75 o 
   9   3   2      276.70      275.95      3.41 o 
  10   3   2      165.43      167.54      3.75 o 
  11   3   2      307.72      289.00      9.13 o 
  12   3   2       86.75       95.57      5.31 o 
  13   3   2        3.98        7.00      2.99 o 
  14   3   2        0.36        0.34      2.50 o 
  15   3   2        0.39        2.84      5.99 o 
 -17   4   2        5.29        4.50      5.28 o 
 -16   4   2        9.49        6.56      3.48 o 
 -15   4   2       14.60       15.30      3.21 o 
 -14   4   2        5.66        8.08      3.72 o 
 -13   4   2       59.94       59.03      4.63 o 
 -12   4   2        5.54        5.36      2.27 o 
 -11   4   2      110.58      120.42      4.90 o 
 -10   4   2      130.90      138.80      3.31 o 
  -9   4   2       13.25       21.76      2.10 o 
  -8   4   2        0.81        2.20      1.28 o 
  -7   4   2      418.37      399.76      4.63 o 
  -6   4   2     1739.44     1813.08     17.97 o 
  -5   4   2       60.20       59.29      2.99 o 
  -4   4   2       67.35       38.10      4.49 o 
  -3   4   2      679.00      648.49     10.50 o 
  -2   4   2     1043.70      909.59     10.01 o 
  -1   4   2     2235.88     2158.35     17.45 o 
   0   4   2      135.45      137.79      2.95 o 
   1   4   2      232.47      212.23      3.76 o 
   2   4   2     6846.42     6972.49     51.10 o 
   3   4   2       16.92       12.00      1.76 o 
   4   4   2     3963.55     3963.06     48.27 o 
   5   4   2     2634.52     2731.31     18.46 o 
   6   4   2      224.86      232.58      3.16 o 
   7   4   2       17.32       21.44      1.56 o 
   8   4   2      321.14      287.14      3.87 o 
   9   4   2       12.06        9.88      1.33 o 
  10   4   2      127.43      126.66      2.80 o 
  11   4   2      345.50      348.40      5.04 o 
  12   4   2        7.89        5.87      1.72 o 
  13   4   2       36.85       28.95      4.54 o 
  14   4   2        2.78        6.23      2.72 o 
  15   4   2       33.03       31.54      3.89 o 
 -16   5   2        0.12        0.18      3.41 o 
 -15   5   2        2.05        3.19      3.86 o 
 -14   5   2      130.89      136.94     13.84 o 
 -13   5   2        1.75       -0.67      2.27 o 
 -12   5   2      173.20      161.30      5.59 o 
 -11   5   2       26.17       38.03      4.13 o 
 -10   5   2       39.81       34.42      3.57 o 
  -9   5   2       62.84       66.14      3.58 o 
  -8   5   2      389.25      416.61      7.52 o 
  -7   5   2       29.69       42.63      4.21 o 
  -6   5   2      400.44      369.18      6.56 o 
  -5   5   2      108.94      119.83      3.94 o 
  -4   5   2     1825.13     1808.24     16.73 o 
  -3   5   2      586.45      490.51     10.09 o 
  -2   5   2     7659.45     7876.58     66.14 o 
  -1   5   2      731.15      888.71      9.42 o 
   0   5   2      640.73      580.87      6.59 o 
   1   5   2     1133.69     1116.76     11.11 o 
   2   5   2     3024.01     3047.02     25.53 o 
   3   5   2     2054.24     2009.21     24.87 o 
   4   5   2      259.47      227.85      3.63 o 
   5   5   2       16.76       16.32      1.67 o 
   6   5   2       31.74       26.45      2.21 o 
   7   5   2       20.67       19.72      1.96 o 
   8   5   2      329.95      308.98      4.33 o 
   9   5   2      226.97      218.18      3.55 o 
  10   5   2       21.49       22.16      2.51 o 
  11   5   2       61.92       53.51      3.28 o 
  12   5   2       97.03       97.04      6.16 o 
  13   5   2       31.10       28.48      4.09 o 
  14   5   2       14.14       11.78      3.24 o 
  15   5   2       15.81       12.31      4.34 o 
 -16   6   2        8.05        0.86      5.00 o 
 -15   6   2       28.91       18.16      4.78 o 
 -14   6   2       27.61       26.13      3.39 o 
 -13   6   2       34.87       42.66      4.73 o 
 -12   6   2      137.53      166.98      9.85 o 
 -11   6   2        0.75        0.35      2.89 o 
 -10   6   2      239.35      240.23      7.36 o 
  -9   6   2      262.34      259.79      7.04 o 
  -8   6   2      338.06      287.99      8.09 o 
  -7   6   2      783.19      770.41     11.05 o 
  -6   6   2       74.58       83.60      5.79 o 
  -5   6   2     2326.40     2228.44     19.29 o 
  -4   6   2     1112.41     1087.48     10.63 o 
  -3   6   2      376.41      352.40      7.46 o 
  -2   6   2     3188.27     3247.16     28.13 o 
  -1   6   2       37.69       18.64      2.30 o 
   0   6   2        0.09        1.54      1.54 o 
   1   6   2        1.09        5.48      1.86 o 
   2   6   2     1904.50     1825.81     19.72 o 
   3   6   2      208.54      182.02      4.94 o 
   4   6   2      214.63      211.86      5.79 o 
   5   6   2        0.19        1.25      1.89 o 
   6   6   2       12.95       10.40      1.93 o 
   7   6   2      528.20      547.96      6.00 o 
   8   6   2      128.91      141.09      3.99 o 
   9   6   2      129.10      136.71      3.20 o 
  10   6   2      130.86      133.64      3.91 o 
  11   6   2        6.76        9.59      2.46 o 
  12   6   2        2.36        3.34      2.63 o 
  13   6   2        7.05        8.55      3.50 o 
  14   6   2       21.11       20.04      4.11 o 
 -15   7   2        2.24        1.00      3.15 o 
 -14   7   2       80.11       50.56      7.22 o 
 -13   7   2        0.55        3.15      2.75 o 
 -12   7   2        0.62       -2.16      2.63 o 
 -11   7   2      105.58       95.94      5.17 o 
 -10   7   2        0.80        0.13      2.63 o 
  -9   7   2       66.92       65.17      4.04 o 
  -8   7   2       61.68       84.88      4.87 o 
  -7   7   2     1187.95     1161.67     12.67 o 
  -6   7   2      365.89      349.12      7.01 o 
  -5   7   2      640.57      634.35     10.58 o 
  -4   7   2      129.12      134.89      4.39 o 
  -3   7   2      373.67      328.57      7.17 o 
  -2   7   2       37.01       39.84      2.67 o 
  -1   7   2     1430.62     1419.00     15.14 o 
   0   7   2     2412.61     2465.11     23.52 o 
   1   7   2     1079.85     1021.08     13.10 o 
   2   7   2     1307.12     1300.26     15.23 o 
   3   7   2      949.87      891.12     13.66 o 
   4   7   2       49.87       49.54      5.42 o 
   5   7   2      764.29      726.42     10.89 o 
   6   7   2     1073.61     1043.17     30.94 o 
   7   7   2      150.17      155.65     16.04 o 
   8   7   2      353.36      384.83     11.32 o 
   9   7   2       18.68       16.65      2.60 o 
  10   7   2      227.88      237.68      5.80 o 
  11   7   2       72.49       59.70      4.26 o 
  12   7   2        3.11        3.91      3.25 o 
  13   7   2       56.81       69.30      4.67 o 
 -14   8   2        0.92        0.62      3.45 o 
 -13   8   2        6.34        3.01      3.10 o 
 -12   8   2        0.72        2.24      3.01 o 
 -11   8   2       10.96       13.03      3.45 o 
 -10   8   2       30.08       39.64      4.44 o 
  -9   8   2        3.53        1.25      2.56 o 
  -8   8   2       53.54       53.74      4.89 o 
  -7   8   2      425.16      469.71      8.78 o 
  -6   8   2      153.46      141.56      5.86 o 
  -5   8   2       12.07       11.56      3.57 o 
  -4   8   2     1071.68     1082.53     12.26 o 
  -3   8   2      350.55      327.70     11.79 o 
  -2   8   2      423.89      394.70      6.90 o 
  -1   8   2      308.72      263.25      5.56 o 
   0   8   2       80.49       81.02      4.18 o 
   1   8   2      393.07      368.00      9.25 o 
   2   8   2      623.48      608.51     11.75 o 
   3   8   2      339.58      387.42     11.78 o 
   4   8   2      229.32      238.74     11.30 o 
   5   8   2      425.38      407.55      9.55 o 
   6   8   2       68.09       52.55      3.25 o 
   7   8   2       12.27       18.39      3.11 o 
   8   8   2      141.47      144.71      5.43 o 
   9   8   2       51.21       53.66      4.21 o 
  10   8   2        1.80        5.76      2.98 o 
  11   8   2       16.61       13.20      3.61 o 
  12   8   2        0.53        9.21      4.76 o 
 -13   9   2       30.86       18.36      4.86 o 
 -12   9   2        8.92       11.90      4.63 o 
 -11   9   2       63.26       62.53      6.22 o 
 -10   9   2        5.47        8.71      4.04 o 
  -9   9   2      198.22      236.98      9.30 o 
  -8   9   2       29.23       20.31      4.03 o 
  -7   9   2       89.83      101.08     10.21 o 
  -6   9   2       12.98        9.66      3.67 o 
  -5   9   2      322.81      332.93      7.69 o 
  -4   9   2      183.04      174.81      5.59 o 
  -3   9   2      624.98      585.27     17.41 o 
  -2   9   2       16.56       22.81      2.99 o 
  -1   9   2       17.68       17.69      2.20 o 
   0   9   2      759.53        4.45      3.61 o 
   1   9   2      130.44      131.86      6.19 o 
   2   9   2       42.50       40.20      5.80 o 
   3   9   2      511.72      514.68      9.67 o 
   4   9   2       62.12       69.02      4.98 o 
   5   9   2      234.62      266.71      7.64 o 
   6   9   2        2.73        3.87      2.89 o 
   7   9   2       32.51       31.23      3.08 o 
   8   9   2       16.36       21.03      3.76 o 
   9   9   2      359.07      394.88     11.76 o 
  10   9   2        9.06        6.54      3.69 o 
  11   9   2       78.42       89.05      9.54 o 
 -12  10   2        6.00        2.34      3.62 o 
 -11  10   2        0.03       -3.75      3.75 o 
 -10  10   2       49.16       48.64      5.01 o 
  -9  10   2       65.55       72.39      5.64 o 
  -8  10   2        9.79       15.72      4.87 o 
  -7  10   2       91.38       95.41      5.86 o 
  -6  10   2       73.09       89.43      8.03 o 
  -5  10   2      231.14      225.50      7.26 o 
  -4  10   2       86.59      110.39      5.55 o 
  -3  10   2        1.03       -1.99      3.24 o 
  -2  10   2        1.41        3.22      2.49 o 
  -1  10   2      740.68      725.10     11.52 o 
   0  10   2       79.65       89.02      8.93 o 
   1  10   2      160.28      162.46     10.24 o 
   2  10   2       45.53       46.84      5.04 o 
   3  10   2        1.61        5.30      3.45 o 
   4  10   2        0.29       -2.16      3.66 o 
   5  10   2        0.35        4.14      5.21 o 
   6  10   2       51.32       47.00      4.09 o 
   7  10   2       99.94       93.14      6.00 o 
   8  10   2        0.05        6.53      5.05 o 
   9  10   2       20.09       16.95      5.69 o 
  10  10   2       69.75       67.57      7.07 o 
 -10  11   2      101.88      129.58      9.82 o 
  -9  11   2       36.78       40.89      5.59 o 
  -8  11   2       81.40       94.34      5.96 o 
  -7  11   2       42.95       38.90      6.22 o 
  -6  11   2        8.25        6.66      4.09 o 
  -5  11   2      279.75      306.06      8.88 o 
  -4  11   2       48.24       63.99     11.04 o 
  -3  11   2      358.27      353.19      9.25 o 
  -2  11   2       40.31       31.05      5.65 o 
  -1  11   2        5.08        2.47      2.65 o 
   0  11   2        0.31        2.22      2.67 o 
   1  11   2      115.84      102.26      5.94 o 
   2  11   2        9.65       16.28      5.13 o 
   3  11   2      372.30      317.46     29.19 o 
   4  11   2      132.87      138.22     11.33 o 
   5  11   2       55.51       65.16      6.95 o 
   6  11   2        5.08        4.20      4.37 o 
   7  11   2        6.56       10.15      5.88 o 
   8  11   2        4.50        9.26      4.64 o 
  -8  12   2        3.22       -0.63      3.94 o 
  -7  12   2       76.77       82.03      7.35 o 
  -6  12   2        8.33        7.70      6.73 o 
  -5  12   2        5.53        3.18      3.80 o 
  -4  12   2        0.67       -2.37      4.55 o 
  -3  12   2       22.40       37.56      6.86 o 
  -2  12   2        0.07       -5.51      5.98 o 
  -1  12   2       54.67       71.89     15.42 o 
   0  12   2        7.38        9.07      7.09 o 
   1  12   2      223.17      214.25     33.73 o 
   2  12   2       14.32        6.03      6.32 o 
   3  12   2       15.50       11.22      5.04 o 
   4  12   2        2.86        0.68      4.95 o 
   5  12   2      148.47      163.47     12.16 o 
   6  12   2        9.46        3.48      5.07 o 
  -4  13   2       54.01       52.09      7.28 o 
  -3  13   2       75.03       44.89     12.51 o 
  -2  13   2       19.25        9.89      8.93 o 
  -1  13   2        3.52       -4.05      8.83 o 
   0  13   2        2.27       -4.23     10.86 o 
   3  13   2       20.05        4.55      6.65 o 
 -17   0   3        8.82       14.44      5.50 o 
 -15   0   3      111.49      134.30      5.58 o 
 -13   0   3       11.12        7.92      2.92 o 
 -11   0   3       31.66       36.89      3.98 o 
  -9   0   3        2.76       11.46      2.64 o 
  -7   0   3     3146.96     3042.40     28.64 o 
  -5   0   3     3610.98     3596.59     41.42 o 
  -3   0   3    23834.56    25107.31    317.18 o 
  -1   0   3    15802.62    15445.67    177.86 o 
   1   0   3    23700.41    23733.96    286.61 o 
   3   0   3        0.49        0.71      0.42 o 
   5   0   3        9.45        9.57      0.90 o 
   7   0   3      658.31      589.84      8.10 o 
   9   0   3        1.21        3.07      1.36 o 
  11   0   3      186.70      162.94      7.93 o 
  13   0   3        3.79        6.13     11.23 o 
  15   0   3        9.22       -0.61      9.84 o 
 -18   1   3       82.29       88.78      5.99 o 
 -17   1   3       37.91       25.09      5.77 o 
 -16   1   3       17.28       13.54      2.79 o 
 -15   1   3        9.28        5.73      2.71 o 
 -14   1   3        2.68        5.25      2.22 o 
 -13   1   3       84.09       95.48      3.85 o 
 -12   1   3       49.75       57.88      3.71 o 
 -11   1   3       68.53       69.49      3.16 o 
 -10   1   3       87.39       80.02      3.08 o 
  -9   1   3      286.17      259.53      4.18 o 
  -8   1   3     1894.84     1843.11     16.98 o 
  -7   1   3      655.10      606.62      5.44 o 
  -6   1   3     1036.23     1226.14      8.88 o 
  -5   1   3      120.50      122.39      3.05 o 
  -4   1   3    16793.66    17200.85    149.77 o 
  -3   1   3     9249.46     9583.59     78.22 o 
  -2   1   3     1955.23     1894.25     14.21 o 
  -1   1   3       39.08       44.31      2.23 o 
   0   1   3     7513.52     7561.05     66.34 o 
   1   1   3        0.03        3.78      0.96 o 
   2   1   3        7.89       14.38      0.86 o 
   3   1   3      178.03      167.86      3.22 o 
   4   1   3        2.63       -0.38      0.92 o 
   5   1   3       13.88       12.05      1.37 o 
   6   1   3      686.32      706.53      7.21 o 
   7   1   3     1263.56     1310.32     13.85 o 
   8   1   3     1521.19     1566.58     13.66 o 
   9   1   3      149.35      140.05      3.58 o 
  10   1   3     2193.32     2257.66     22.93 o 
  11   1   3       47.47       45.26      2.83 o 
  12   1   3       38.74       34.91      2.82 o 
  13   1   3       28.74       23.70      5.56 o 
  14   1   3        5.67        1.41      4.94 o 
  15   1   3       12.71        8.55      7.31 o 
 -18   2   3       25.37       20.78      5.60 o 
 -17   2   3        0.02       -0.25      3.01 o 
 -16   2   3        0.42        0.62      2.56 o 
 -15   2   3      134.74      152.39      5.80 o 
 -14   2   3       93.91      101.56      5.00 o 
 -13   2   3      782.38      767.89      9.02 o 
 -12   2   3      299.85      275.18      4.80 o 
 -11   2   3       71.88       66.15      3.44 o 
 -10   2   3      246.89      265.65      4.29 o 
  -9   2   3     1263.65     1250.09     13.95 o 
  -8   2   3       94.17      101.91      2.83 o 
  -7   2   3      841.86      799.19      7.39 o 
  -6   2   3     1845.23     1923.98     13.87 o 
  -5   2   3      256.87      308.56      4.24 o 
  -4   2   3     5116.68     5162.88     41.75 o 
  -3   2   3      119.33      114.53      3.33 o 
  -2   2   3      440.55      515.93      5.82 o 
  -1   2   3     1764.67     1798.52     14.13 o 
   0   2   3      818.60      772.24      6.79 o 
   1   2   3        2.58        1.45      1.21 o 
   2   2   3      294.17      317.53      3.77 o 
   3   2   3      221.16      202.02      4.11 o 
   4   2   3     1034.87     1127.07      8.03 o 
   5   2   3       38.64       52.74      2.36 o 
   6   2   3       23.99       27.14      2.04 o 
   7   2   3       79.93       97.90      3.15 o 
   8   2   3      235.91      238.36      4.09 o 
   9   2   3        2.15        0.81      2.08 o 
  10   2   3       26.11       29.49      2.56 o 
  11   2   3        3.98        6.24      2.97 o 
  12   2   3       96.51       96.73      4.39 o 
  13   2   3        0.07       -0.09      1.90 o 
  14   2   3        0.19        0.91      4.58 o 
  15   2   3        6.83        6.14      6.43 o 
 -17   3   3       95.42      105.32     13.32 o 
 -16   3   3       19.38       18.36      3.59 o 
 -15   3   3       29.22       38.70      4.65 o 
 -14   3   3      267.70      281.55      8.92 o 
 -13   3   3      105.41       97.83      4.02 o 
 -12   3   3        6.23       10.47      2.47 o 
 -11   3   3      484.25      481.75      6.04 o 
 -10   3   3        2.99        2.37      2.04 o 
  -9   3   3      376.22      393.64      4.96 o 
  -8   3   3      211.96      226.27      3.77 o 
  -7   3   3      153.91      152.74      2.86 o 
  -6   3   3      791.61      896.92      7.67 o 
  -5   3   3     3710.74     3779.68     29.60 o 
  -4   3   3     1382.45     1406.55     27.73 o 
  -3   3   3     3895.43     3763.60     63.16 o 
  -2   3   3      305.44      280.32      5.49 o 
  -1   3   3     2447.49     2343.91     18.37 o 
   0   3   3     7111.19     7201.24     51.93 o 
   1   3   3       48.26       37.42      1.74 o 
   2   3   3        5.64       10.32      1.61 o 
   3   3   3        0.21        1.11      1.46 o 
   4   3   3      292.55      280.74      4.13 o 
   5   3   3     2883.41     3078.37     33.00 o 
   6   3   3      385.02      364.64      5.41 o 
   7   3   3      574.62      584.97      5.15 o 
   8   3   3      145.51      137.59      7.68 o 
   9   3   3      294.84      291.67      6.17 o 
  10   3   3      176.73      177.18      3.99 o 
  11   3   3      467.35      502.18      9.88 o 
  12   3   3       48.22       50.27      5.64 o 
  13   3   3       54.84       62.75      4.42 o 
  14   3   3        2.79        2.15      5.08 o 
  15   3   3       20.39       12.08      7.31 o 
 -17   4   3        0.24       -2.09      2.81 o 
 -16   4   3        0.54        0.62      2.41 o 
 -15   4   3        4.21        9.76      3.25 o 
 -14   4   3       29.00       28.24      3.51 o 
 -13   4   3        7.44        3.75      3.03 o 
 -12   4   3        6.72        6.12      2.60 o 
 -11   4   3        0.56        0.94      1.90 o 
 -10   4   3        6.48        3.26      2.35 o 
  -9   4   3     1064.61      986.97     11.17 o 
  -8   4   3       51.56       49.37      2.47 o 
  -7   4   3     1451.68     1497.92     14.41 o 
  -6   4   3       14.53       10.87      2.76 o 
  -5   4   3      221.05      234.08      5.61 o 
  -4   4   3     1802.34     1962.78     19.77 o 
  -3   4   3     2929.05     3055.29     34.86 o 
  -2   4   3      510.12      455.39      5.01 o 
  -1   4   3     5736.54     6205.87     44.44 o 
   0   4   3      243.67      211.54      5.76 o 
   1   4   3     1846.06     2008.28     15.11 o 
   2   4   3       17.35       25.10      1.98 o 
   3   4   3      283.83      255.35      5.29 o 
   4   4   3      206.20      248.49      4.06 o 
   5   4   3        7.43        4.52      1.69 o 
   6   4   3        0.71        2.60      1.22 o 
   7   4   3       73.89       88.74      3.65 o 
   8   4   3       64.44       63.82      2.32 o 
   9   4   3      225.66      241.15      4.60 o 
  10   4   3       79.47       77.02      4.44 o 
  11   4   3       12.25       17.85      3.82 o 
  12   4   3        2.12        2.28      2.45 o 
  13   4   3        0.25        0.79      2.15 o 
  14   4   3       28.12       18.00      4.04 o 
  15   4   3        0.00       -1.08      4.17 o 
 -17   5   3        0.44        5.34      6.13 o 
 -16   5   3        0.05       -2.50      3.08 o 
 -15   5   3       23.85       19.86      4.03 o 
 -14   5   3        3.22       -0.22      2.61 o 
 -13   5   3      697.91      757.16     13.73 o 
 -12   5   3        2.81        8.69      4.83 o 
 -11   5   3        4.79        4.51      2.98 o 
 -10   5   3        4.65        9.09      3.07 o 
  -9   5   3      346.89      311.26      7.59 o 
  -8   5   3      400.37      432.91      7.42 o 
  -7   5   3      792.54      826.30     10.91 o 
  -6   5   3       17.49       27.85      3.46 o 
  -5   5   3      224.70      220.83      8.44 o 
  -4   5   3       33.67       34.86      5.27 o 
  -3   5   3       92.25       71.64      4.19 o 
  -2   5   3      497.85      602.51     11.79 o 
  -1   5   3     5973.98     6625.56     48.90 o 
   0   5   3      268.69      334.55      5.51 o 
   1   5   3     2608.17     2637.88     20.20 o 
   2   5   3       58.18       87.36      2.54 o 
   3   5   3      166.26      227.01      4.39 o 
   4   5   3      330.34      356.03      6.03 o 
   5   5   3       41.96       49.48      3.11 o 
   6   5   3       45.45       48.14      2.69 o 
   7   5   3      927.20      987.21     10.25 o 
   8   5   3       35.71       33.23      2.41 o 
   9   5   3       47.81       43.00      2.89 o 
  10   5   3        0.30       -1.62      1.62 o 
  11   5   3       29.27       35.66      8.13 o 
  12   5   3        8.13        5.47      2.95 o 
  13   5   3      118.82      137.99      4.91 o 
  14   5   3        4.71        6.09      3.66 o 
 -16   6   3        8.28        4.05      3.92 o 
 -15   6   3       15.46       10.57      3.51 o 
 -14   6   3       53.19       45.75      4.99 o 
 -13   6   3      150.90      147.99      6.72 o 
 -12   6   3      275.62      309.10     11.63 o 
 -11   6   3      270.96      275.07      7.27 o 
 -10   6   3       84.97       88.60      5.09 o 
  -9   6   3     1486.33     1513.61     21.14 o 
  -8   6   3      570.79      634.68     10.62 o 
  -7   6   3     1068.88     1016.36     19.27 o 
  -6   6   3       56.47       78.48      4.97 o 
  -5   6   3       24.86       22.75      3.32 o 
  -4   6   3       11.22       18.18      3.33 o 
  -3   6   3      198.25      170.54      5.02 o 
  -2   6   3      200.49      221.35      3.77 o 
  -1   6   3     1615.34     1628.76     14.52 o 
   0   6   3      175.39      183.30      4.96 o 
   1   6   3       27.66       43.19      2.21 o 
   2   6   3      142.35      147.26      3.70 o 
   3   6   3      123.91      141.06      5.28 o 
   4   6   3        5.13        5.41      2.24 o 
   5   6   3       49.28       53.35      3.12 o 
   6   6   3      129.15      119.92      4.18 o 
   7   6   3        0.11       -0.84      1.88 o 
   8   6   3      132.23      138.24      3.95 o 
   9   6   3       18.01       18.74      2.86 o 
  10   6   3       68.03       82.73      4.60 o 
  11   6   3       56.61       60.18      4.11 o 
  12   6   3       45.88       48.51      3.89 o 
  13   6   3        4.67        3.71      3.08 o 
  14   6   3       39.67       32.52      5.93 o 
 -15   7   3        1.73        4.24      3.59 o 
 -14   7   3        6.78       10.94      3.70 o 
 -13   7   3        0.73       -0.47      2.66 o 
 -12   7   3      102.40       97.97      6.80 o 
 -11   7   3      268.99      267.59     13.43 o 
 -10   7   3        0.29        2.48      5.29 o 
  -9   7   3       22.97       25.45      4.10 o 
  -8   7   3        1.79        3.55      3.30 o 
  -7   7   3       58.76       54.84      5.13 o 
  -6   7   3      567.62      578.55      8.15 o 
  -5   7   3     1030.29      994.59     11.72 o 
  -4   7   3       42.56       46.81      4.59 o 
  -3   7   3        4.60        6.74      2.81 o 
  -2   7   3      171.60      174.43      3.78 o 
  -1   7   3      152.01      175.99      4.72 o 
   0   7   3      403.87      440.48      6.29 o 
   1   7   3      189.89      172.39      4.35 o 
   2   7   3      124.99      122.85      4.53 o 
   3   7   3        4.41        6.89      2.82 o 
   4   7   3      266.23      259.38      5.44 o 
   5   7   3      149.16      146.57      6.03 o 
   6   7   3      291.82      315.80      6.81 o 
   7   7   3       93.82       85.59      3.96 o 
   8   7   3       21.47       19.15      3.48 o 
   9   7   3       71.73       95.10      4.60 o 
  10   7   3        3.15        2.60      2.59 o 
  11   7   3       54.99       47.70      6.01 o 
  12   7   3       11.67        5.92      4.22 o 
  13   7   3       37.39       30.15      8.68 o 
 -14   8   3       18.94       22.12      4.74 o 
 -13   8   3        0.22        1.97      3.68 o 
 -12   8   3        2.36        7.50      3.40 o 
 -11   8   3        7.09        7.80      3.58 o 
 -10   8   3       84.14       94.14      5.45 o 
  -9   8   3      101.27       95.24      5.11 o 
  -8   8   3       15.23       14.96      4.36 o 
  -7   8   3      255.83      247.15      6.51 o 
  -6   8   3      751.88      788.65     11.61 o 
  -5   8   3      820.67      851.37     11.17 o 
  -4   8   3     1153.51     1198.30     14.16 o 
  -3   8   3     2360.36     2407.19     25.11 o 
  -2   8   3        1.59        2.96      1.40 o 
  -1   8   3      302.03      271.33      5.17 o 
   0   8   3        6.66        4.67      3.03 o 
   1   8   3        1.42       -0.45      2.10 o 
   2   8   3      377.71      401.76      7.86 o 
   3   8   3      266.09      265.83      8.14 o 
   4   8   3      633.35      632.57     10.56 o 
   5   8   3        0.69       -1.90      4.21 o 
   6   8   3       84.47       94.60      4.46 o 
   7   8   3       32.95       32.11      3.37 o 
   8   8   3       28.97       54.42     10.13 o 
   9   8   3      188.36      201.19      7.03 o 
  10   8   3        0.03        0.21      2.62 o 
  11   8   3       53.64       60.50      5.49 o 
  12   8   3       40.45       42.91      6.56 o 
 -13   9   3        0.02       -3.87      4.52 o 
 -12   9   3        2.38        6.53      3.65 o 
 -11   9   3       49.36       54.02      5.43 o 
 -10   9   3       59.23       77.65      5.87 o 
  -9   9   3        0.80       -1.34      4.13 o 
  -8   9   3      120.67      136.44      7.04 o 
  -7   9   3        1.62        3.76      4.61 o 
  -6   9   3        2.94        7.92      3.59 o 
  -5   9   3       11.99       12.15      3.30 o 
  -4   9   3       29.36       18.29      4.92 o 
  -3   9   3      118.09      127.81      5.13 o 
  -2   9   3      106.31      116.11      4.07 o 
  -1   9   3        6.39        7.42      3.09 o 
   0   9   3      231.17      234.21      7.03 o 
   1   9   3        1.06        3.47      3.95 o 
   2   9   3      214.45      236.27     12.17 o 
   3   9   3      207.10      199.38      8.01 o 
   4   9   3      164.02      174.31      8.57 o 
   5   9   3       35.15       36.65      6.43 o 
   6   9   3        0.01        2.23      2.98 o 
   7   9   3      273.47      258.89     12.91 o 
   8   9   3      201.04      186.62      7.48 o 
   9   9   3        1.16        2.31      2.45 o 
  10   9   3       22.95       25.07      4.82 o 
  11   9   3        0.50        3.11      5.15 o 
 -12  10   3      144.94      182.31     11.13 o 
 -11  10   3       16.46       22.70      4.69 o 
 -10  10   3      125.97      170.29      8.31 o 
  -9  10   3      214.59      222.83      7.33 o 
  -8  10   3        0.99        1.73      5.02 o 
  -7  10   3       40.32       42.37      5.31 o 
  -6  10   3       87.07       97.03      6.25 o 
  -5  10   3        2.46        2.76      3.20 o 
  -4  10   3      152.90      143.65      6.38 o 
  -3  10   3       95.62      106.13      5.08 o 
  -2  10   3      384.56      372.50     12.81 o 
  -1  10   3       74.43       65.30      3.65 o 
   0  10   3        4.85        5.75      3.00 o 
   1  10   3       39.15       31.30     20.69 o 
   2  10   3        0.16        3.46      4.40 o 
   3  10   3       84.76       81.50      7.58 o 
   4  10   3        5.06        4.51      4.32 o 
   5  10   3       53.94       52.79      6.22 o 
   6  10   3       39.51       33.09      3.62 o 
   7  10   3       96.37      120.19     15.87 o 
   8  10   3        0.00       -5.68      7.57 o 
   9  10   3        9.25        7.16      5.66 o 
 -10  11   3       82.98      107.59      8.46 o 
  -9  11   3        0.30        0.13      4.29 o 
  -8  11   3       49.43       51.15     11.42 o 
  -7  11   3       40.93       60.75      7.68 o 
  -6  11   3        0.05       -2.26      3.89 o 
  -5  11   3        6.07       13.39      4.51 o 
  -4  11   3       76.11       88.33      9.03 o 
  -3  11   3      113.19      150.22     14.72 o 
  -2  11   3        0.03        0.07      3.01 o 
  -1  11   3       40.50       44.99      3.92 o 
   0  11   3       11.80        5.80      3.45 o 
   1  11   3       34.01       29.53      3.32 o 
   2  11   3        0.06        2.30      3.87 o 
   3  11   3        6.66        4.00      4.12 o 
   4  11   3       33.45       36.25      5.88 o 
   5  11   3        0.13       -4.96      5.47 o 
   6  11   3        0.93       -1.06      4.33 o 
   7  11   3       50.81       52.42      6.65 o 
   8  11   3        5.45        5.90      3.97 o 
  -8  12   3       15.51       16.54      6.16 o 
  -7  12   3       63.13       44.61     10.82 o 
  -6  12   3        6.78        8.44      4.98 o 
  -5  12   3        3.82       -1.04      4.34 o 
  -4  12   3        0.63        2.44      3.94 o 
  -3  12   3       96.31       96.44      8.35 o 
  -2  12   3        2.47        0.36      4.79 o 
  -1  12   3       36.62       24.38      6.99 o 
   0  12   3        0.22        0.89      3.52 o 
   1  12   3       56.81       47.62      6.19 o 
   2  12   3       11.62       17.73      6.77 o 
   3  12   3        9.43        2.06      6.38 o 
   4  12   3        6.04        6.01      5.67 o 
   5  12   3        3.44        2.04      6.29 o 
   6  12   3       12.88       27.87      6.96 o 
  -4  13   3       15.40       16.78      5.74 o 
  -3  13   3        3.95        2.43      5.27 o 
  -2  13   3       82.33       86.68      6.74 o 
  -1  13   3       16.58       18.02     11.69 o 
   1  13   3       40.66       43.24      7.84 o 
   2  13   3       38.25       34.16     11.43 o 
 -18   0   4       44.97       47.93      8.36 o 
 -16   0   4        3.35       -0.17      2.98 o 
 -14   0   4       62.59       53.02      6.86 o 
 -12   0   4       36.66       40.90      4.18 o 
 -10   0   4      373.87      393.80     11.24 o 
  -8   0   4        0.25        5.93      2.41 o 
  -6   0   4     1258.45     1122.84     15.98 o 
  -4   0   4     9337.52     9805.40    116.49 o 
  -2   0   4    17951.87    17826.23    218.38 o 
   0   0   4    36494.88    37456.17    496.85 o 
   2   0   4       55.77       48.49      1.83 o 
   4   0   4      213.96      278.85      7.49 o 
   6   0   4      689.19      601.92     15.93 o 
   8   0   4      237.68      250.23     18.76 o 
  10   0   4      361.04      362.96     22.85 o 
  12   0   4       34.24       39.76      9.35 o 
  14   0   4        0.96       -6.96      7.80 o 
 -18   1   4       22.02       15.78      3.37 o 
 -17   1   4       13.97       18.37      4.82 o 
 -16   1   4        0.01        2.77      2.28 o 
 -15   1   4       19.51       19.56      3.86 o 
 -14   1   4       11.63        8.91      2.30 o 
 -13   1   4       75.24       81.12      4.17 o 
 -12   1   4       17.64       18.64      2.61 o 
 -11   1   4        6.65       11.49      2.29 o 
 -10   1   4      704.29      756.51      7.49 o 
  -9   1   4      235.62      217.89      4.12 o 
  -8   1   4     3371.25     3534.27     24.85 o 
  -7   1   4     2767.14     2710.49     38.31 o 
  -6   1   4      361.38      367.30      5.35 o 
  -5   1   4     2202.97     2116.52     17.58 o 
  -4   1   4    19741.82    19574.55    175.36 o 
  -3   1   4     1505.27     1380.50     12.17 o 
  -2   1   4    21199.46    21322.93    188.95 o 
  -1   1   4     1454.04     1446.01     11.86 o 
   0   1   4     1157.36     1289.00     10.53 o 
   1   1   4     2555.12     2571.29     16.42 o 
   2   1   4     5573.55     5224.98     79.01 o 
   3   1   4     3220.52     3177.53     27.50 o 
   4   1   4     6496.25     6769.90     63.83 o 
   5   1   4     1607.78     1513.53     16.70 o 
   6   1   4       27.52       39.09      2.47 o 
   7   1   4      434.40      465.80      5.25 o 
   8   1   4     1433.95     1493.32     13.97 o 
   9   1   4       49.60       55.70      2.79 o 
  10   1   4       34.85       32.58      1.77 o 
  11   1   4        0.04        1.02      1.38 o 
  12   1   4        1.66        1.83      1.89 o 
  13   1   4       98.91      104.34      9.51 o 
  14   1   4       10.52        5.64      6.98 o 
  15   1   4      103.02      109.27     10.97 o 
 -18   2   4       33.94       23.79      4.46 o 
 -17   2   4       13.20        8.70      3.13 o 
 -16   2   4       11.97       10.02      3.47 o 
 -15   2   4        9.84        3.95      2.83 o 
 -14   2   4       25.74       33.21      3.21 o 
 -13   2   4       66.76       58.56      3.96 o 
 -12   2   4      141.03      102.17      3.57 o 
 -11   2   4        2.62        5.09      1.89 o 
 -10   2   4      101.89      108.81      5.04 o 
  -9   2   4       84.02       93.95      3.30 o 
  -8   2   4     1792.20     1971.92     15.11 o 
  -7   2   4     2670.22     2791.26     21.23 o 
  -6   2   4      315.14      351.88      4.39 o 
  -5   2   4      245.96      230.66      4.85 o 
  -4   2   4       12.45       13.33      2.70 o 
  -3   2   4    11916.60    12380.89    110.65 o 
  -2   2   4     3201.22     3039.42     23.86 o 
  -1   2   4       51.33       41.34      2.25 o 
   0   2   4      884.99      872.11      6.92 o 
   1   2   4      105.04      115.42      2.19 o 
   2   2   4      149.02      147.64      5.11 o 
   3   2   4     2483.85     2414.22     28.51 o 
   4   2   4     4744.12     5089.03     43.67 o 
   5   2   4       10.65        7.49      2.21 o 
   6   2   4      772.49      739.63      7.09 o 
   7   2   4       41.02       38.63      2.15 o 
   8   2   4      355.56      345.68      6.34 o 
   9   2   4      297.12      292.67      5.28 o 
  10   2   4        8.27        6.48      1.64 o 
  11   2   4       44.32       51.69      3.49 o 
  12   2   4       18.66       11.33      2.74 o 
  13   2   4       57.50       42.37     29.44 o 
  14   2   4        5.66        3.68      5.89 o 
  15   2   4        7.21        3.34      5.36 o 
 -18   3   4       85.98       87.25      6.39 o 
 -17   3   4        1.37        2.31      3.54 o 
 -16   3   4       21.06       15.78      3.60 o 
 -15   3   4       73.89       67.29      4.79 o 
 -14   3   4        2.88        8.06      2.77 o 
 -13   3   4      102.97      101.26      5.25 o 
 -12   3   4       84.94      108.73      3.75 o 
 -11   3   4       90.64       85.27      3.62 o 
 -10   3   4        0.12       -0.67      1.36 o 
  -9   3   4     1321.98     1235.17     10.40 o 
  -8   3   4       92.75       78.05      3.13 o 
  -7   3   4      145.18      142.97      2.88 o 
  -6   3   4     1278.56     1125.73     10.08 o 
  -5   3   4      119.19      136.31      4.26 o 
  -4   3   4        0.57        4.55      2.08 o 
  -3   3   4     1167.27     1178.38     10.76 o 
  -2   3   4      812.85      742.97      6.72 o 
  -1   3   4      127.16      118.65      3.84 o 
   0   3   4      962.11      841.94      7.55 o 
   1   3   4     1360.14     1295.64     11.56 o 
   2   3   4     1705.85     1705.83     11.39 o 
   3   3   4     1306.90     1253.14      9.03 o 
   4   3   4      493.81      379.19      5.97 o 
   5   3   4     1115.05     1199.79     18.02 o 
   6   3   4       39.00       52.26      2.43 o 
   7   3   4      223.47      195.02      4.55 o 
   8   3   4        5.86        9.08      2.33 o 
   9   3   4      203.52      224.98      5.70 o 
  10   3   4      184.42      197.20      5.34 o 
  11   3   4       46.55       51.70      3.24 o 
  12   3   4        2.04        4.64      2.76 o 
  13   3   4       12.28        0.13      6.25 o 
  14   3   4        2.52       -2.07      4.90 o 
 -17   4   4        8.02        5.56      3.68 o 
 -16   4   4        7.47       12.00      4.24 o 
 -15   4   4        2.70        7.17      3.30 o 
 -14   4   4       61.47       59.72      5.03 o 
 -13   4   4       68.42       63.47      3.96 o 
 -12   4   4        1.14        1.79      1.92 o 
 -11   4   4      242.04      233.49      4.95 o 
 -10   4   4        3.04        3.76      1.90 o 
  -9   4   4      200.27      212.22      8.28 o 
  -8   4   4      107.02      128.39      4.58 o 
  -7   4   4       85.50       93.09      2.22 o 
  -6   4   4      504.88      448.45      6.89 o 
  -5   4   4     2540.08     2627.96     27.72 o 
  -4   4   4      446.86      524.30      7.79 o 
  -3   4   4     1478.98     1402.49     26.06 o 
  -2   4   4      520.15      420.41      4.76 o 
  -1   4   4      335.70      307.65      4.55 o 
   0   4   4      395.57      347.30      5.30 o 
   1   4   4     1196.01     1084.72     14.64 o 
   2   4   4       25.04       30.26      2.01 o 
   3   4   4      186.56      189.72      3.07 o 
   4   4   4      391.92      345.62      6.19 o 
   5   4   4      653.27      670.17      6.63 o 
   6   4   4      556.17      559.35      6.67 o 
   7   4   4      233.45      231.00      4.45 o 
   8   4   4        1.91        1.29      2.43 o 
   9   4   4        0.19       -0.18      2.02 o 
  10   4   4      381.66      412.98      7.52 o 
  11   4   4       88.65       85.20      4.11 o 
  12   4   4       43.99       43.67      4.65 o 
  13   4   4       30.41       34.32      6.29 o 
  14   4   4        0.55        3.11      5.01 o 
 -17   5   4        0.11        1.68      4.16 o 
 -16   5   4        0.28        1.51      3.07 o 
 -15   5   4        2.99       -1.60      3.06 o 
 -14   5   4       36.46       47.80      4.40 o 
 -13   5   4        0.05        0.25      3.05 o 
 -12   5   4      124.60      122.15      6.39 o 
 -11   5   4        1.70        1.40      3.07 o 
 -10   5   4        4.74        9.64      3.38 o 
  -9   5   4       47.68       37.91      4.06 o 
  -8   5   4      416.12      419.34      7.63 o 
  -7   5   4      316.85      327.13      6.57 o 
  -6   5   4       87.47       82.97      4.84 o 
  -5   5   4      283.90      308.69      6.75 o 
  -4   5   4     1329.14     1304.83     15.92 o 
  -3   5   4        4.49        2.52      0.72 o 
  -2   5   4     1075.18     1191.33     11.05 o 
  -1   5   4     1366.15     1348.87     12.53 o 
   0   5   4       65.15       71.50      2.65 o 
   1   5   4     1661.08     1604.30     11.73 o 
   2   5   4     4033.16     4084.68     28.60 o 
   3   5   4      107.57      126.72      3.17 o 
   4   5   4       82.09       89.41      3.35 o 
   5   5   4      322.93      309.49      5.68 o 
   6   5   4      342.40      345.38      6.32 o 
   7   5   4      167.57      170.88      4.21 o 
   8   5   4       36.14       33.95      1.64 o 
   9   5   4        1.41        0.18      1.77 o 
  10   5   4      110.34      113.17      4.65 o 
  11   5   4       28.30       30.66      3.50 o 
  12   5   4      128.83      142.64      5.97 o 
  13   5   4       24.87       24.54      3.89 o 
  14   5   4       14.49       17.62      7.49 o 
 -16   6   4        1.17       -0.28      3.00 o 
 -15   6   4        6.84        5.39      4.25 o 
 -14   6   4        2.01        3.23      3.35 o 
 -13   6   4        0.43        2.08      3.02 o 
 -12   6   4        6.78        6.56      3.69 o 
 -11   6   4      220.36      220.82      6.38 o 
 -10   6   4       82.23       65.93      5.12 o 
  -9   6   4       67.65      101.63     10.47 o 
  -8   6   4       43.04       37.08      6.03 o 
  -7   6   4      623.93      590.70     10.24 o 
  -6   6   4      824.30      817.48     12.29 o 
  -5   6   4      469.13      469.91     12.47 o 
  -4   6   4      439.22      495.39     12.14 o 
  -3   6   4       56.90       53.45      5.43 o 
  -2   6   4     1209.19     1197.83     13.17 o 
  -1   6   4       76.79       85.74      3.56 o 
   0   6   4     1000.45      973.34      8.34 o 
   1   6   4       72.39       60.35      2.85 o 
   2   6   4        0.30        0.92      1.64 o 
   3   6   4      553.78      544.02      6.99 o 
   4   6   4      554.79      552.52      7.66 o 
   5   6   4      116.73      133.01      5.48 o 
   6   6   4      884.72      895.39     10.68 o 
   7   6   4      149.35      128.38      3.54 o 
   8   6   4      358.93      332.05      6.01 o 
   9   6   4       32.01       34.18      2.14 o 
  10   6   4       31.40       35.54      3.80 o 
  11   6   4        4.83        8.58      2.98 o 
  12   6   4        3.69        3.12      3.40 o 
  13   6   4        7.96        9.76      4.12 o 
 -16   7   4       43.25       25.94      7.79 o 
 -15   7   4        0.08       -2.14      5.74 o 
 -14   7   4       17.84       15.02      5.26 o 
 -13   7   4        9.86        7.92      4.68 o 
 -12   7   4       52.00       29.40      4.91 o 
 -11   7   4       15.14       11.61      4.67 o 
 -10   7   4       53.04       49.69      8.18 o 
  -9   7   4      147.80      177.11      7.34 o 
  -8   7   4      142.56      140.24      6.52 o 
  -7   7   4      411.46      423.66     10.00 o 
  -6   7   4      116.62      124.96      6.24 o 
  -5   7   4      296.77      324.97      8.08 o 
  -4   7   4      102.61      103.05      4.99 o 
  -3   7   4      287.09      325.18      6.59 o 
  -2   7   4      321.54      290.88      7.79 o 
  -1   7   4      938.21      902.06      9.29 o 
   0   7   4       92.33       98.55      3.28 o 
   1   7   4      103.64      122.64      3.41 o 
   2   7   4      606.04      583.31      7.63 o 
   3   7   4       20.35       19.46      3.54 o 
   4   7   4     1123.13     1154.79     13.59 o 
   5   7   4     1601.32     1592.48     19.48 o 
   6   7   4      230.79      227.31      7.11 o 
   7   7   4      239.57      237.98      6.89 o 
   8   7   4      357.42      372.08      8.31 o 
   9   7   4        6.62        6.90      1.81 o 
  10   7   4       31.57       44.91      8.08 o 
  11   7   4       20.11       34.56      4.15 o 
  12   7   4       27.72       24.11      4.60 o 
 -15   8   4       14.33       13.74      4.69 o 
 -14   8   4        0.01        0.88      3.88 o 
 -13   8   4       17.87        9.41      5.00 o 
 -12   8   4       15.42       11.12      4.41 o 
 -11   8   4       32.41       26.82      5.88 o 
 -10   8   4       50.95       53.25      5.63 o 
  -9   8   4       67.23       78.25      5.32 o 
  -8   8   4      100.76      106.93      5.73 o 
  -7   8   4        6.31       11.64      3.42 o 
  -6   8   4      107.12      104.42      5.18 o 
  -5   8   4        0.93        1.50      2.78 o 
  -4   8   4       24.83       29.42      4.23 o 
  -3   8   4       15.17       13.80      3.67 o 
  -2   8   4      228.59      245.00      7.42 o 
  -1   8   4       20.04       32.64      3.67 o 
   0   8   4       33.34       42.78      3.19 o 
   1   8   4       70.01       65.21      3.91 o 
   2   8   4      366.46      433.19    121.59 o 
   3   8   4       11.51       10.52      3.35 o 
   4   8   4      111.82      121.44      5.37 o 
   5   8   4      199.34      203.29      7.39 o 
   6   8   4      166.89      154.45      5.26 o 
   7   8   4       92.15       86.49      6.28 o 
   8   8   4       22.40       14.65      3.08 o 
   9   8   4       78.62       81.41      3.60 o 
  10   8   4        4.06        6.22      3.57 o 
  11   8   4        6.27        6.07      5.03 o 
 -14   9   4        0.11        1.67      3.33 o 
 -13   9   4        2.47        4.68      5.17 o 
 -12   9   4       12.97       12.51      5.44 o 
 -11   9   4        0.69       12.74      6.17 o 
 -10   9   4       21.77       19.44      5.33 o 
  -9   9   4      229.94      236.20     10.00 o 
  -8   9   4       20.56       18.56      4.26 o 
  -7   9   4        2.88       -4.14      4.20 o 
  -6   9   4      124.94      133.54      5.68 o 
  -5   9   4       98.48       83.82      4.84 o 
  -4   9   4      168.77      156.94      5.66 o 
  -3   9   4     1364.27     1365.55     18.28 o 
  -2   9   4      293.94      286.62      9.79 o 
  -1   9   4      477.98      469.83      7.24 o 
   0   9   4        0.23        0.09      1.80 o 
   1   9   4      335.16      327.86      7.78 o 
   2   9   4      397.98      426.49     32.07 o 
   3   9   4      260.14      265.20      8.25 o 
   4   9   4      245.31      237.93      8.14 o 
   5   9   4        8.38        8.55      4.34 o 
   6   9   4        8.02       10.14      3.88 o 
   7   9   4       63.55       87.55      7.34 o 
   8   9   4       38.81       41.56      5.14 o 
   9   9   4       44.59       55.49      6.03 o 
  10   9   4       17.03       16.46      5.54 o 
 -12  10   4        9.37        8.96      5.35 o 
 -11  10   4        1.22       -0.31      3.41 o 
 -10  10   4        0.49       -0.80      4.15 o 
  -9  10   4        7.79        6.04      4.03 o 
  -8  10   4       28.98       23.98      6.51 o 
  -7  10   4        7.63       11.41      4.39 o 
  -6  10   4        1.28        2.32      3.58 o 
  -5  10   4      131.67      134.91      6.35 o 
  -4  10   4        1.59        3.37      3.70 o 
  -3  10   4      267.26      248.40      6.54 o 
  -2  10   4      120.68      120.07      8.04 o 
  -1  10   4       40.87       42.19      5.47 o 
   0  10   4        7.56        3.47      3.68 o 
   1  10   4      124.23      120.85      6.87 o 
   2  10   4       66.80       79.08      5.22 o 
   3  10   4      262.75      268.17     10.37 o 
   4  10   4        0.70        3.81      7.51 o 
   5  10   4       48.04       57.60      9.97 o 
   6  10   4        0.06        3.20      3.76 o 
   7  10   4       41.52       49.23      5.29 o 
   8  10   4        0.16        2.79      3.63 o 
   9  10   4       30.74       31.02      6.42 o 
 -10  11   4        5.64       -1.16      3.88 o 
  -9  11   4       27.27       36.26      6.79 o 
  -8  11   4       40.35       43.80      9.71 o 
  -7  11   4      145.58      185.09      9.83 o 
  -6  11   4       48.28       44.32      5.36 o 
  -5  11   4       25.41       27.26      5.40 o 
  -4  11   4       62.39       71.72      5.78 o 
  -3  11   4        2.33        2.07      3.94 o 
  -2  11   4       33.54       26.37      3.94 o 
  -1  11   4       61.40       27.91     29.02 o 
   0  11   4        2.18        3.36      3.02 o 
   1  11   4        0.15        3.78      4.22 o 
   2  11   4       34.86       41.74      5.34 o 
   3  11   4        0.17        0.75      2.88 o 
   4  11   4       52.25       56.43     13.24 o 
   5  11   4      120.25      122.01      7.37 o 
   6  11   4        1.18        6.73      4.04 o 
   7  11   4       38.75       51.61      4.94 o 
  -8  12   4        8.55       12.11      7.03 o 
  -7  12   4        4.61        3.46      4.54 o 
  -6  12   4        7.18        5.89      3.99 o 
  -5  12   4      111.66      123.27      8.17 o 
  -4  12   4       30.61       26.67      5.07 o 
  -3  12   4      113.29      122.68      8.23 o 
  -2  12   4       39.04       48.05      5.69 o 
  -1  12   4       14.41       20.16      5.23 o 
   0  12   4      101.68       74.38      7.54 o 
   1  12   4      129.71      146.36     11.29 o 
   2  12   4        8.75        3.55      5.10 o 
   3  12   4      136.30      142.84     15.58 o 
   4  12   4        0.00        1.62      4.32 o 
   5  12   4       49.89       64.17      7.80 o 
  -4  13   4        4.31       -1.14      4.31 o 
  -3  13   4        1.60       -1.21      4.86 o 
  -2  13   4       39.51       31.05     10.99 o 
  -1  13   4       77.43       64.25     11.20 o 
   0  13   4        4.16        6.72      6.85 o 
 -17   0   5      129.41      163.10      8.04 o 
 -15   0   5      189.39      215.92      7.71 o 
 -13   0   5       12.95       20.96      4.17 o 
 -11   0   5     2181.72     2183.09     24.80 o 
  -9   0   5      250.65      233.79      6.37 o 
  -7   0   5        2.41        0.29      2.33 o 
  -5   0   5     3458.59     3307.12     39.93 o 
  -3   0   5     3049.63     3122.83     38.48 o 
  -1   0   5      176.30      170.31      4.80 o 
   1   0   5      113.82       96.84      2.68 o 
   3   0   5     2001.06     2298.42     48.35 o 
   5   0   5     1309.89     1357.71     33.77 o 
   7   0   5       97.43       78.46      8.98 o 
   9   0   5        0.69        0.73      9.41 o 
  11   0   5       21.85       16.34      8.50 o 
  13   0   5        3.94       -3.86      7.69 o 
 -18   1   5        1.03        1.84      3.67 o 
 -17   1   5        9.33        9.01      3.09 o 
 -16   1   5       34.60       35.57      3.80 o 
 -15   1   5       50.48       70.25      6.50 o 
 -14   1   5       24.53       26.49      3.00 o 
 -13   1   5        5.77        1.80      2.56 o 
 -12   1   5     1269.96     1310.96     13.27 o 
 -11   1   5       42.42       58.74      4.05 o 
 -10   1   5       84.26       88.87      6.90 o 
  -9   1   5     1020.71     1011.66     10.07 o 
  -8   1   5      452.28      476.22      5.78 o 
  -7   1   5     1078.98     1031.78     11.52 o 
  -6   1   5      215.02      235.17      4.63 o 
  -5   1   5      347.32      393.07      6.14 o 
  -4   1   5     2699.87     2597.80     21.39 o 
  -3   1   5     7171.84     7448.24     60.74 o 
  -2   1   5    18698.32    19170.01    169.77 o 
  -1   1   5     5523.29     5908.95     46.86 o 
   0   1   5       45.02       36.12      1.85 o 
   1   1   5     3313.88     3485.90     30.29 o 
   2   1   5     3554.58     3682.61     37.36 o 
   3   1   5       86.92      107.79      3.67 o 
   4   1   5      268.20      242.55      5.09 o 
   5   1   5       23.55       20.08      1.67 o 
   6   1   5      117.84      126.67      6.93 o 
   7   1   5      759.98      780.58     10.25 o 
   8   1   5       76.23       77.64      3.65 o 
   9   1   5      404.14      405.38      7.48 o 
  10   1   5      519.50      525.61     14.00 o 
  11   1   5      283.10      289.94     13.54 o 
  12   1   5        0.61        0.22      4.04 o 
  13   1   5        1.54       -2.81      6.44 o 
  14   1   5       11.29        5.00      5.90 o 
 -18   2   5        3.53        5.04      3.26 o 
 -17   2   5        8.46        6.96      3.37 o 
 -16   2   5        8.10        5.50      2.89 o 
 -15   2   5       12.78        9.57      2.83 o 
 -14   2   5      141.38      143.04      5.50 o 
 -13   2   5      715.32      793.00      9.21 o 
 -12   2   5       53.65       63.08      4.15 o 
 -11   2   5      519.54      499.29      7.74 o 
 -10   2   5      374.36      350.82      5.29 o 
  -9   2   5      233.01      206.04      5.19 o 
  -8   2   5      421.75      444.32      5.93 o 
  -7   2   5     6826.23     7006.45     62.53 o 
  -6   2   5       75.00       70.93      3.75 o 
  -5   2   5     1256.27     1314.95     14.28 o 
  -4   2   5      736.61      721.90      9.16 o 
  -3   2   5     2015.81     2181.31     25.80 o 
  -2   2   5     2952.43     2931.31     23.79 o 
  -1   2   5      403.51      415.47      4.95 o 
   0   2   5      142.57      137.53      2.34 o 
   1   2   5      165.69      180.69      3.33 o 
   2   2   5     3260.16     3655.01     28.53 o 
   3   2   5        3.92        3.49      0.76 o 
   4   2   5      529.86      549.29      7.98 o 
   5   2   5      815.13      823.98     10.27 o 
   6   2   5      137.83      158.63      3.94 o 
   7   2   5      791.95      824.86      9.39 o 
   8   2   5      671.17      682.88     14.58 o 
   9   2   5       12.01       10.62      2.47 o 
  10   2   5       34.71       31.24      2.94 o 
  11   2   5        6.56        5.91      1.60 o 
  12   2   5       16.92       16.12     16.22 o 
  13   2   5       17.13       15.53     13.35 o 
  14   2   5       25.83       10.27     11.87 o 
 -18   3   5       15.29       17.97      5.34 o 
 -17   3   5       34.04       41.80      4.26 o 
 -16   3   5       17.78       12.91      3.49 o 
 -15   3   5        7.25        4.96      2.61 o 
 -14   3   5      405.44      372.44      6.36 o 
 -13   3   5      149.76      150.94      4.82 o 
 -12   3   5       68.61       79.07      3.16 o 
 -11   3   5       25.60       39.29      2.76 o 
 -10   3   5       72.80       84.25      2.93 o 
  -9   3   5      289.81      288.67      7.09 o 
  -8   3   5     1445.25     1553.46     17.44 o 
  -7   3   5     3162.53     3231.98     25.46 o 
  -6   3   5      877.94      982.85     10.99 o 
  -5   3   5      366.74      326.35      8.28 o 
  -4   3   5     1533.86     1629.78     14.63 o 
  -3   3   5       97.38      111.16      3.87 o 
  -2   3   5      871.34      910.01      8.68 o 
  -1   3   5      955.55      911.47      7.45 o 
   0   3   5      118.87      116.96      2.72 o 
   1   3   5        0.14        1.38      1.71 o 
   2   3   5     1405.04     1556.97     11.67 o 
   3   3   5      782.17      793.57      6.32 o 
   4   3   5       44.49       55.38      2.62 o 
   5   3   5       90.49       97.79      3.70 o 
   6   3   5      880.19      871.30     11.47 o 
   7   3   5       42.14       39.99      3.93 o 
   8   3   5      192.30      215.93      5.19 o 
   9   3   5      153.92      164.24      6.50 o 
  10   3   5        0.90        1.77      1.98 o 
  11   3   5        0.81        1.07      1.81 o 
  12   3   5       22.56       15.75      7.77 o 
  13   3   5        3.82        2.36      4.99 o 
  14   3   5        0.85       -3.34      6.09 o 
 -18   4   5       15.49        7.33      4.90 o 
 -17   4   5       52.86       45.27     11.87 o 
 -16   4   5       30.87       27.38      4.99 o 
 -15   4   5        7.67        6.43      2.69 o 
 -14   4   5       10.16       10.29      2.83 o 
 -13   4   5       81.19       97.72      4.30 o 
 -12   4   5        0.15        2.04      2.19 o 
 -11   4   5      264.17      271.96      5.40 o 
 -10   4   5      110.42      121.39      3.63 o 
  -9   4   5      474.15      473.04      6.08 o 
  -8   4   5       36.41       39.54      2.38 o 
  -7   4   5      141.73      163.11      3.00 o 
  -6   4   5     1138.14     1160.57     10.09 o 
  -5   4   5     2484.20     2422.70     22.59 o 
  -4   4   5     3275.89     3440.78     32.31 o 
  -3   4   5        7.85        4.27      1.62 o 
  -2   4   5       54.63       57.54      3.23 o 
  -1   4   5     2866.39     3056.62     26.68 o 
   0   4   5      296.33      296.01      4.52 o 
   1   4   5       95.00       91.19      3.15 o 
   2   4   5      144.01      151.90      2.75 o 
   3   4   5       20.78       23.59      1.42 o 
   4   4   5      109.50      124.62      3.77 o 
   5   4   5       50.50       46.36      1.78 o 
   6   4   5      519.64      501.37     12.33 o 
   7   4   5       68.27       75.85      5.04 o 
   8   4   5      353.49      370.57      6.24 o 
   9   4   5       59.23       63.07      4.24 o 
  10   4   5      195.42      203.05      5.99 o 
  11   4   5        4.86        9.07      4.62 o 
  12   4   5        0.81        1.08      2.02 o 
  13   4   5       95.34      109.37      9.05 o 
 -17   5   5        2.68        2.45      3.72 o 
 -16   5   5       31.19       19.50      7.73 o 
 -15   5   5        1.91        0.24      3.84 o 
 -14   5   5        0.02        0.44      2.43 o 
 -13   5   5        2.38        0.94      3.01 o 
 -12   5   5      118.90      127.46      8.42 o 
 -11   5   5        4.58        2.58      1.61 o 
 -10   5   5      566.60      619.44      9.78 o 
  -9   5   5      811.52      795.54     13.85 o 
  -8   5   5        3.04        4.48      3.13 o 
  -7   5   5        1.25        1.37      2.78 o 
  -6   5   5       53.98       62.36      8.02 o 
  -5   5   5       27.04       22.27      3.85 o 
  -4   5   5      260.35      249.56      9.75 o 
  -3   5   5       24.45       46.40      3.04 o 
  -2   5   5      699.71      719.51     10.24 o 
  -1   5   5       41.53       45.56      2.44 o 
   0   5   5      123.00      125.22      3.44 o 
   1   5   5      179.21      196.00      3.75 o 
   2   5   5      151.52      145.39      3.37 o 
   3   5   5       16.69       22.53      2.10 o 
   4   5   5        0.05        2.64      1.93 o 
   5   5   5      535.15      541.91      7.95 o 
   6   5   5        3.38        4.44      1.48 o 
   7   5   5      169.35      177.72      6.62 o 
   8   5   5       43.19       36.83      3.34 o 
   9   5   5       21.39       22.26      3.83 o 
  10   5   5        0.12        2.69      2.79 o 
  11   5   5        1.80        1.44      3.50 o 
  12   5   5        9.74       11.54      3.68 o 
  13   5   5        8.57        0.71      4.50 o 
 -16   6   5        0.09        0.43      3.17 o 
 -15   6   5        3.74        1.54      3.20 o 
 -14   6   5       22.73       16.44      8.30 o 
 -13   6   5        0.06       -1.43      4.39 o 
 -12   6   5       17.78       14.77      4.77 o 
 -11   6   5       29.48       26.79      4.58 o 
 -10   6   5      162.72      181.12      9.01 o 
  -9   6   5      422.34      446.61      8.68 o 
  -8   6   5      111.15      124.81      5.88 o 
  -7   6   5     1130.52     1110.75     27.32 o 
  -6   6   5      270.08      273.20      9.10 o 
  -5   6   5     1387.25     1401.85     17.76 o 
  -4   6   5      481.62      506.11      9.05 o 
  -3   6   5      140.17      145.37      3.41 o 
  -2   6   5      831.39      813.73      9.67 o 
  -1   6   5      218.13      193.56      4.34 o 
   0   6   5      989.38     1049.31     10.80 o 
   1   6   5      311.52      338.35      6.13 o 
   2   6   5      258.73      299.09      4.94 o 
   3   6   5        5.26        6.05      1.80 o 
   4   6   5       34.70       34.46      2.82 o 
   5   6   5      112.03      109.47      5.40 o 
   6   6   5      154.40      167.32      3.33 o 
   7   6   5      136.16      138.49      4.52 o 
   8   6   5      374.81      337.50      6.25 o 
   9   6   5      194.47      180.97      6.44 o 
  10   6   5        0.16        3.00      3.11 o 
  11   6   5        5.19        3.00      3.50 o 
  12   6   5        1.26        1.82      3.49 o 
 -16   7   5        1.13        2.51      4.23 o 
 -15   7   5       57.17       46.15     15.81 o 
 -14   7   5        1.67        0.99      3.26 o 
 -13   7   5       67.21       67.99      6.45 o 
 -12   7   5       43.08       60.67     13.18 o 
 -11   7   5        0.15        3.33      4.21 o 
 -10   7   5        0.25        0.36      3.73 o 
  -9   7   5        7.42        9.47      4.36 o 
  -8   7   5      449.16      437.37      8.73 o 
  -7   7   5       80.94       76.29      5.99 o 
  -6   7   5      312.94      355.49      8.95 o 
  -5   7   5       46.28       40.92      4.82 o 
  -4   7   5      119.46      111.47      6.18 o 
  -3   7   5      176.80      188.03      5.41 o 
  -2   7   5      144.52      154.11      5.42 o 
  -1   7   5       48.91       50.89      2.75 o 
   0   7   5       11.83       11.86      2.54 o 
   1   7   5      431.70      439.30      5.43 o 
   2   7   5      127.04      131.29      3.83 o 
   3   7   5       47.66       53.29      3.40 o 
   4   7   5      222.04      222.30      5.79 o 
   5   7   5       13.34       10.98      3.19 o 
   6   7   5       28.71       42.57      8.69 o 
   7   7   5       46.73       41.50      4.77 o 
   8   7   5        7.94        4.96      1.48 o 
   9   7   5        2.31        1.05      2.63 o 
  10   7   5        2.91       -1.14      3.10 o 
  11   7   5        0.58        1.91      3.70 o 
  12   7   5        0.57        0.46      4.00 o 
 -15   8   5        9.80       13.82     13.05 o 
 -14   8   5        6.96       12.74      5.70 o 
 -13   8   5       86.75      113.01      8.07 o 
 -12   8   5        0.27       -1.43      3.69 o 
 -11   8   5       19.18       14.06      4.89 o 
 -10   8   5       73.36      102.38      6.04 o 
  -9   8   5        9.53        5.57      4.31 o 
  -8   8   5       10.13       16.16      4.58 o 
  -7   8   5      492.32      525.14     10.34 o 
  -6   8   5        7.87       10.79      4.47 o 
  -5   8   5      119.89      103.95      6.68 o 
  -4   8   5        1.72        2.88      3.17 o 
  -3   8   5        0.77        2.74      3.00 o 
  -2   8   5        7.68        9.48      3.74 o 
  -1   8   5      431.79      452.91      9.19 o 
   0   8   5        2.20        4.69      3.20 o 
   1   8   5       12.71        5.90      2.28 o 
   2   8   5        0.81       -2.15      2.68 o 
   3   8   5      295.13      278.43      5.95 o 
   4   8   5       16.60       13.74      2.86 o 
   5   8   5      171.83      160.37      5.65 o 
   6   8   5       85.02       91.12      4.08 o 
   7   8   5        0.42        0.99      2.16 o 
   8   8   5       32.06       33.61      3.30 o 
   9   8   5        0.49       -2.12      3.53 o 
  10   8   5        0.00       -4.73      5.09 o 
  11   8   5        2.49        7.84      4.78 o 
 -14   9   5        8.44       11.92      4.98 o 
 -13   9   5        1.10       -1.07      3.61 o 
 -12   9   5       44.38       56.61      6.26 o 
 -11   9   5        0.99        1.02      3.19 o 
 -10   9   5       53.88       58.63      6.94 o 
  -9   9   5       41.64       40.71      5.42 o 
  -8   9   5       39.74       56.00      7.11 o 
  -7   9   5      565.39      524.67      9.86 o 
  -6   9   5       26.97       25.44      4.49 o 
  -5   9   5       23.46       22.55      4.41 o 
  -4   9   5       15.08       16.47      4.27 o 
  -3   9   5       64.91       70.12      7.56 o 
  -2   9   5        8.84        9.21      4.10 o 
  -1   9   5       23.20       19.19      3.94 o 
   0   9   5        0.64       -3.57      3.86 o 
   1   9   5       31.70       27.91      3.53 o 
   2   9   5        9.58       10.39      4.92 o 
   3   9   5       23.06       14.89      4.00 o 
   4   9   5       55.58       58.81      6.41 o 
   5   9   5        0.25        4.21      4.10 o 
   6   9   5        4.79        3.52      2.69 o 
   7   9   5       11.01       11.51      3.34 o 
   8   9   5        0.07        0.11      2.35 o 
   9   9   5       19.65       24.11      8.09 o 
 -12  10   5        1.90       -1.16      3.98 o 
 -11  10   5       47.03       52.15      6.23 o 
 -10  10   5       23.49       37.13      5.82 o 
  -9  10   5        3.41        3.10      3.93 o 
  -8  10   5       63.81       97.91      9.82 o 
  -7  10   5      199.60      230.06      7.75 o 
  -6  10   5        0.12        1.11      4.29 o 
  -5  10   5       71.80       77.41      5.05 o 
  -4  10   5      153.06      165.32      7.71 o 
  -3  10   5       14.12       22.62      5.88 o 
  -2  10   5       53.17       55.39      5.82 o 
  -1  10   5       60.99       51.16      9.28 o 
   0  10   5       85.03       87.84      6.32 o 
   1  10   5      125.54      121.24      7.34 o 
   2  10   5       36.21       30.05      9.22 o 
   3  10   5       23.11       15.47     10.31 o 
   4  10   5        0.25       -6.11      9.89 o 
   5  10   5        8.55        4.41      5.41 o 
   6  10   5        5.06        2.04      2.80 o 
   7  10   5       74.43       78.86      4.76 o 
   8  10   5       11.93        6.77      7.60 o 
 -10  11   5        0.43       -1.95      4.63 o 
  -9  11   5       63.36       73.59      7.57 o 
  -8  11   5       24.60       30.70      5.77 o 
  -7  11   5       85.93      105.29      6.78 o 
  -6  11   5      166.47      204.67      8.14 o 
  -5  11   5        7.06        4.09      3.74 o 
  -4  11   5       17.16       14.72      4.07 o 
  -3  11   5       40.23       38.58      4.72 o 
  -2  11   5        2.58       -1.08      5.66 o 
  -1  11   5       16.04       10.09      6.03 o 
   0  11   5       20.42       13.59      5.61 o 
   1  11   5        3.52        5.98      6.89 o 
   2  11   5       20.04       19.72      5.03 o 
   3  11   5       28.99       25.11      5.39 o 
   4  11   5        1.52        1.11      3.26 o 
   5  11   5        4.02        1.25      3.66 o 
   6  11   5        1.00        1.52      3.82 o 
  -8  12   5        7.01        7.09      4.84 o 
  -7  12   5       34.15       34.80      6.35 o 
  -6  12   5       30.78       17.43      5.76 o 
  -5  12   5        8.49       10.00      5.31 o 
  -4  12   5        0.05       -3.33      4.06 o 
  -3  12   5        9.98       17.93      5.02 o 
  -2  12   5       23.09       14.50      5.43 o 
  -1  12   5      109.49       98.53     10.50 o 
   0  12   5       10.06        7.77      7.70 o 
   1  12   5       11.70        6.26      5.91 o 
   2  12   5        4.40        9.92      8.34 o 
   3  12   5       65.73       28.32     19.09 o 
   4  12   5        0.04        4.72      6.23 o 
 -18   0   6       30.23       38.53      5.57 o 
 -16   0   6        2.12        1.76      3.62 o 
 -14   0   6      150.12      125.10      8.66 o 
 -12   0   6      747.59      798.86     12.21 o 
 -10   0   6     1010.47      947.94     16.19 o 
  -8   0   6      629.31      590.72     12.97 o 
  -6   0   6       20.47       16.20      3.46 o 
  -4   0   6     2179.40     2149.78     25.73 o 
  -2   0   6     1082.71     1155.20     14.34 o 
   0   0   6    11402.18    11757.34    232.71 o 
   2   0   6      205.53      212.81      3.46 o 
   4   0   6      658.20      625.05      7.48 o 
   6   0   6      771.58      792.56     21.98 o 
   8   0   6      689.37      731.24     31.79 o 
  10   0   6      663.13      733.11     25.26 o 
  12   0   6        3.85        4.84      7.98 o 
  14   0   6       19.43       -2.39      8.55 o 
 -18   1   6       22.39       18.80      3.97 o 
 -17   1   6        3.54        4.28      2.77 o 
 -16   1   6        1.80        2.60      3.82 o 
 -15   1   6       87.72       95.62      4.74 o 
 -14   1   6       11.77        8.24      2.66 o 
 -13   1   6      289.73      291.04      5.79 o 
 -12   1   6       45.42       57.06      4.19 o 
 -11   1   6        0.30       -0.11      1.41 o 
 -10   1   6       44.81       48.67      2.89 o 
  -9   1   6        3.53        1.85      1.92 o 
  -8   1   6      604.77      591.14      7.78 o 
  -7   1   6      323.53      290.01      5.72 o 
  -6   1   6       97.20       85.83      3.98 o 
  -5   1   6       30.35       43.74      4.17 o 
  -4   1   6       45.13       32.88      4.56 o 
  -3   1   6      251.79      261.90      5.42 o 
  -2   1   6     1904.57     1739.82     14.77 o 
  -1   1   6     1033.80     1035.55      9.96 o 
   0   1   6     6385.82     6679.18     53.05 o 
   1   1   6      837.10      905.11      7.36 o 
   2   1   6       13.55       18.42      1.50 o 
   3   1   6       54.39       59.95      3.57 o 
   4   1   6     2022.08     2087.05     25.23 o 
   5   1   6       78.21      100.06      3.75 o 
   6   1   6      582.57      549.23      6.01 o 
   7   1   6      269.20      266.78      4.08 o 
   8   1   6        4.74        7.06      4.95 o 
   9   1   6       13.49       11.70      5.69 o 
  10   1   6      114.02      124.29     13.99 o 
  11   1   6       68.23       68.13      7.96 o 
  12   1   6       62.16       69.55      9.79 o 
  13   1   6        7.20        3.77      5.74 o 
 -18   2   6       77.31       76.22     11.74 o 
 -17   2   6        3.13        2.46      2.78 o 
 -16   2   6       27.53       14.52      3.66 o 
 -15   2   6       43.81       43.92      4.30 o 
 -14   2   6        6.76       12.07      3.30 o 
 -13   2   6      348.44      345.53      7.84 o 
 -12   2   6      763.31      801.01     14.89 o 
 -11   2   6        6.11        7.89      2.45 o 
 -10   2   6       69.15       68.23      2.85 o 
  -9   2   6      248.10      217.34      4.61 o 
  -8   2   6     2180.75     2249.98     22.08 o 
  -7   2   6     1743.63     1857.30     19.09 o 
  -6   2   6       32.63       39.28      3.73 o 
  -5   2   6      105.18      116.78      3.62 o 
  -4   2   6      157.12      100.89      3.23 o 
  -3   2   6      650.89      630.08      8.14 o 
  -2   2   6       19.31       14.78      2.49 o 
  -1   2   6      157.52      146.75      3.10 o 
   0   2   6        1.18        2.89      1.17 o 
   1   2   6      350.85      330.67      3.72 o 
   2   2   6     5464.65     5670.91     45.90 o 
   3   2   6     1437.07     1360.74     31.38 o 
   4   2   6      283.53      297.18     13.55 o 
   5   2   6      115.58      112.30      3.75 o 
   6   2   6       71.81       72.63      2.90 o 
   7   2   6      219.48      218.79      6.75 o 
   8   2   6      275.01      280.08     11.05 o 
   9   2   6        9.51        6.44      2.77 o 
  10   2   6        0.79        0.08      1.30 o 
  11   2   6        0.16        0.36      5.20 o 
  12   2   6       47.69       45.29      9.60 o 
  13   2   6       13.93        4.46      6.46 o 
 -18   3   6        0.28        0.32      2.78 o 
 -17   3   6       12.01       10.58      3.54 o 
 -16   3   6        0.25       -0.58      3.06 o 
 -15   3   6        0.11        3.32      2.47 o 
 -14   3   6       17.27        9.73      3.02 o 
 -13   3   6        1.92        1.26      2.50 o 
 -12   3   6      220.09      195.08      5.19 o 
 -11   3   6        9.84        7.60      2.50 o 
 -10   3   6       14.37       19.21      2.64 o 
  -9   3   6      277.00      273.26      4.73 o 
  -8   3   6      593.16      625.57      7.12 o 
  -7   3   6       54.98       37.96      3.73 o 
  -6   3   6     3013.08     3106.70     27.82 o 
  -5   3   6        2.68        0.32      1.76 o 
  -4   3   6        5.86        5.19      3.04 o 
  -3   3   6        0.53        0.11      2.05 o 
  -2   3   6     2818.04     2748.19     24.52 o 
  -1   3   6      280.42      298.79      3.76 o 
   0   3   6      937.22      874.98     10.64 o 
   1   3   6      133.53      103.08      3.48 o 
   2   3   6       68.05       78.65      2.61 o 
   3   3   6       42.51       49.47      2.03 o 
   4   3   6      628.99      586.44     12.00 o 
   5   3   6       11.38        9.84      3.47 o 
   6   3   6      189.73      189.42      6.86 o 
   7   3   6      113.46      124.21      4.34 o 
   8   3   6       17.72       19.49      3.32 o 
   9   3   6       86.44       91.47      4.16 o 
  10   3   6       25.06       17.68      2.81 o 
  11   3   6        3.52        0.18      5.16 o 
  12   3   6        1.20        1.91     13.05 o 
  13   3   6        5.34        4.64      5.56 o 
 -18   4   6        7.37        5.79      3.56 o 
 -17   4   6       16.22       16.07      4.25 o 
 -16   4   6        3.89        6.60      3.28 o 
 -15   4   6        3.35        0.92      2.42 o 
 -14   4   6        0.09        3.19      3.10 o 
 -13   4   6       13.95       13.12      2.83 o 
 -12   4   6       19.89       20.81      3.14 o 
 -11   4   6       97.33       90.53      3.77 o 
 -10   4   6       16.42       12.38      2.46 o 
  -9   4   6      113.68      123.46      3.68 o 
  -8   4   6      542.50      501.31      6.39 o 
  -7   4   6     1613.27     1652.63     18.45 o 
  -6   4   6       21.79       21.72      3.25 o 
  -5   4   6      708.24      690.66      8.61 o 
  -4   4   6        0.42        5.92      3.20 o 
  -3   4   6        1.20        3.79      1.78 o 
  -2   4   6      678.81      613.57      7.61 o 
  -1   4   6     1807.71     1812.08     16.37 o 
   0   4   6      167.40      123.30      3.11 o 
   1   4   6      290.95      293.70      4.91 o 
   2   4   6      955.78      925.44      8.23 o 
   3   4   6       78.67       78.27      2.15 o 
   4   4   6      463.83      455.62      5.87 o 
   5   4   6      806.16      777.27     17.32 o 
   6   4   6       97.80      108.76      4.83 o 
   7   4   6      197.93      233.85      6.57 o 
   8   4   6        0.62       -0.51      2.46 o 
   9   4   6       20.30       23.51      2.82 o 
  10   4   6        9.91        8.95      4.17 o 
  11   4   6       69.76       78.98      4.31 o 
  12   4   6        0.19       -0.53      7.40 o 
  13   4   6        0.94        2.56      5.93 o 
 -17   5   6       37.65       35.16      7.64 o 
 -16   5   6        0.10       -2.22      3.79 o 
 -15   5   6        2.35        1.97      2.48 o 
 -14   5   6       16.56       19.82      3.64 o 
 -13   5   6       12.66       20.25      3.61 o 
 -12   5   6        0.11        2.15      1.63 o 
 -11   5   6        0.02       -0.46      1.74 o 
 -10   5   6       42.66       43.45      2.13 o 
  -9   5   6      303.06      316.40      5.70 o 
  -8   5   6       21.85       33.21      4.15 o 
  -7   5   6      162.44      176.15      6.99 o 
  -6   5   6      308.78      301.18      7.23 o 
  -5   5   6      284.35      262.85      7.47 o 
  -4   5   6       24.75       22.15      2.32 o 
  -3   5   6       61.64       96.95      2.97 o 
  -2   5   6     3391.78     3420.79     30.91 o 
  -1   5   6      296.27      316.52      5.72 o 
   0   5   6     2199.93     2294.23     21.84 o 
   1   5   6      616.43      578.45      7.12 o 
   2   5   6        4.26        6.57      1.95 o 
   3   5   6     1046.80     1007.82     10.92 o 
   4   5   6      327.36      332.42      5.75 o 
   5   5   6       25.67       24.22      2.18 o 
   6   5   6      921.88      925.57      8.48 o 
   7   5   6      183.70      173.82      9.05 o 
   8   5   6       16.98       19.70      5.14 o 
   9   5   6       97.34      115.43      5.43 o 
  10   5   6       25.80       29.65      4.93 o 
  11   5   6        8.67       10.37      3.77 o 
  12   5   6       26.51       43.55     19.38 o 
 -17   6   6        5.41        1.25      5.09 o 
 -16   6   6       27.98       11.97      6.47 o 
 -15   6   6        5.60       -0.99      4.05 o 
 -14   6   6        0.78        1.38      4.01 o 
 -13   6   6        8.08       13.60      5.11 o 
 -12   6   6       73.37       81.64      5.51 o 
 -11   6   6        5.40        4.31      3.77 o 
 -10   6   6      183.12      185.86      7.56 o 
  -9   6   6     2212.35     2276.05     28.71 o 
  -8   6   6        0.71       -0.34      3.44 o 
  -7   6   6      112.60      117.03      5.99 o 
  -6   6   6       18.84       21.47      4.66 o 
  -5   6   6      301.98      334.81      7.87 o 
  -4   6   6       83.34       75.58      7.46 o 
  -3   6   6     1390.04     1438.33     14.42 o 
  -2   6   6      890.97      895.50     10.81 o 
  -1   6   6       24.18       28.53      3.24 o 
   0   6   6       27.81       38.07      2.64 o 
   1   6   6      360.65      342.88      5.89 o 
   2   6   6       69.77       75.14      3.33 o 
   3   6   6      641.23      619.11      8.14 o 
   4   6   6        8.21        7.20      2.18 o 
   5   6   6       45.65       48.11      4.16 o 
   6   6   6        4.01        1.98      1.62 o 
   7   6   6      222.04      240.52      6.49 o 
   8   6   6        2.98        4.61      3.32 o 
   9   6   6      154.05      188.80     10.55 o 
  10   6   6       27.69       23.91      5.18 o 
  11   6   6        1.44       -0.42      6.53 o 
  12   6   6        1.39       -0.94      8.25 o 
 -16   7   6        0.02       -0.20      5.58 o 
 -15   7   6        4.49        1.62      4.15 o 
 -14   7   6       12.50        8.81      5.88 o 
 -13   7   6        4.40        4.36      4.25 o 
 -12   7   6        0.14       -0.28      2.93 o 
 -11   7   6        2.56        3.91      5.52 o 
 -10   7   6       40.94       31.11      6.32 o 
  -9   7   6       51.63       52.69      5.96 o 
  -8   7   6        9.18        1.69      5.72 o 
  -7   7   6      555.51      547.28     11.42 o 
  -6   7   6      300.46      295.50     10.51 o 
  -5   7   6      146.77      130.71      8.61 o 
  -4   7   6      131.09      134.84      6.97 o 
  -3   7   6      526.09      517.97      6.98 o 
  -2   7   6      174.75      157.59      3.96 o 
  -1   7   6       33.73       36.50      3.88 o 
   0   7   6      613.83      552.82      7.35 o 
   1   7   6      992.72      934.89     10.70 o 
   2   7   6      470.79      467.23     11.60 o 
   3   7   6       36.36       39.65      3.05 o 
   4   7   6      281.03      295.49      6.70 o 
   5   7   6       69.26       74.94      4.17 o 
   6   7   6      474.83      476.25      9.34 o 
   7   7   6       45.61       40.97      3.35 o 
   8   7   6      153.62      157.41      5.11 o 
   9   7   6       16.22       17.60      3.43 o 
  10   7   6        3.21        8.08      5.07 o 
  11   7   6       16.41       12.43      6.80 o 
 -15   8   6       27.60       14.69      7.07 o 
 -14   8   6       34.37       38.13      7.03 o 
 -13   8   6        4.21        4.28      5.65 o 
 -12   8   6       12.82        4.53      6.08 o 
 -11   8   6       61.22       72.81      8.96 o 
 -10   8   6       18.86       14.74      4.93 o 
  -9   8   6       76.95       92.31      6.84 o 
  -8   8   6       18.16       12.34      4.41 o 
  -7   8   6      246.90      271.25      8.99 o 
  -6   8   6       56.04       47.54      7.67 o 
  -5   8   6      136.71      159.91      8.10 o 
  -4   8   6      242.35      276.12      7.92 o 
  -3   8   6        4.97       -0.89      3.58 o 
  -2   8   6       29.03       30.49      4.31 o 
  -1   8   6      396.34      387.80      6.35 o 
   0   8   6       48.94       47.89      3.26 o 
   1   8   6       63.15       65.66      4.07 o 
   2   8   6       22.04       24.03      2.92 o 
   3   8   6      445.01      444.27     10.83 o 
   4   8   6        1.22        0.85      1.93 o 
   5   8   6       36.07       41.05      3.48 o 
   6   8   6       30.21       32.37      2.97 o 
   7   8   6       20.01       22.07      2.69 o 
   8   8   6        5.69        4.86      4.21 o 
   9   8   6        1.22        1.38      3.97 o 
  10   8   6        7.17        4.38      5.90 o 
 -14   9   6       46.68       42.67      6.64 o 
 -13   9   6        1.05        7.17      5.83 o 
 -12   9   6        0.47        2.33      5.25 o 
 -11   9   6      118.32      129.05      8.66 o 
 -10   9   6       44.59       59.99      9.44 o 
  -9   9   6       45.88       41.29      5.99 o 
  -8   9   6        0.53       -1.78      3.47 o 
  -7   9   6       58.78       57.77      5.62 o 
  -6   9   6       39.12       56.77     12.55 o 
  -5   9   6      137.92      154.05      7.32 o 
  -4   9   6       11.72       16.28      4.67 o 
  -3   9   6       25.85       24.16      4.80 o 
  -2   9   6      102.95      101.55      5.58 o 
  -1   9   6        0.40       -0.10      3.40 o 
   0   9   6      475.05      478.89      9.64 o 
   1   9   6       10.56       13.20      4.48 o 
   2   9   6       21.42       17.51      5.53 o 
   3   9   6      137.95      139.12      5.31 o 
   4   9   6      194.71      195.37      5.43 o 
   5   9   6        7.13        3.21      2.78 o 
   6   9   6       15.28       22.84      3.37 o 
   7   9   6       15.73       14.04      3.21 o 
   8   9   6        0.33       -2.58      4.47 o 
   9   9   6        8.94        7.93      6.25 o 
 -12  10   6       15.81        5.04      5.21 o 
 -11  10   6       44.18       61.12      8.08 o 
 -10  10   6      108.70      130.60      9.57 o 
  -9  10   6        4.79       -0.46      4.32 o 
  -8  10   6        0.05        3.78      3.98 o 
  -7  10   6       87.81       93.61      6.53 o 
  -6  10   6        2.09       -3.79      3.79 o 
  -5  10   6        7.84        8.91      4.45 o 
  -4  10   6       15.52       21.64      5.75 o 
  -3  10   6       20.20       26.49      5.19 o 
  -2  10   6       26.78       26.47      6.18 o 
  -1  10   6      346.00      370.48      9.57 o 
   0  10   6       11.30        8.03      3.96 o 
   1  10   6       95.12       83.30     25.81 o 
   2  10   6        0.05       -0.83      7.90 o 
   3  10   6       56.33       25.83     23.41 o 
   4  10   6       86.31       83.58      8.23 o 
   5  10   6      117.30      124.19      6.75 o 
   6  10   6       11.66        7.88      4.46 o 
   7  10   6       36.66       31.95     11.27 o 
 -10  11   6       12.72       15.50      7.10 o 
  -9  11   6        3.50        0.40      3.76 o 
  -8  11   6        0.02       -2.99      4.71 o 
  -7  11   6       14.70       10.65      4.94 o 
  -6  11   6       15.07       21.32      5.26 o 
  -5  11   6      266.98      293.13      8.72 o 
  -4  11   6        6.71        3.28      5.34 o 
  -3  11   6      258.38      282.84      9.94 o 
  -2  11   6        0.07       -2.39      4.39 o 
  -1  11   6       37.46       38.78      7.54 o 
   0  11   6        1.08        1.66      4.61 o 
   1  11   6      130.38      139.56      7.47 o 
   2  11   6       20.96       20.79      5.68 o 
   3  11   6       48.48       67.96      6.76 o 
   4  11   6       11.53       18.11      5.25 o 
   5  11   6       18.55       10.82      4.57 o 
  -8  12   6        0.14        4.45      4.45 o 
  -7  12   6       79.89       71.88     13.08 o 
  -6  12   6       80.08       79.73      6.66 o 
  -5  12   6       17.45        6.91      5.03 o 
  -4  12   6       69.93       66.01      5.76 o 
  -3  12   6       65.46       70.90      6.76 o 
  -2  12   6        0.23        0.78      4.51 o 
  -1  12   6       30.33       28.61     10.77 o 
   0  12   6        2.18        6.60      5.78 o 
   1  12   6       29.52       28.27     13.97 o 
   2  12   6       34.85       10.92     10.43 o 
   3  12   6       61.92       69.70     10.78 o 
 -19   0   7        0.01        3.44      5.05 o 
 -17   0   7       73.31      120.99     14.58 o 
 -15   0   7        4.19        3.14      3.99 o 
 -13   0   7       15.33       10.04      4.80 o 
 -11   0   7      265.11      315.91     15.04 o 
  -9   0   7       36.14       33.71      5.45 o 
  -7   0   7     4777.78     4858.85     63.11 o 
  -5   0   7      218.90      186.05     13.60 o 
  -3   0   7       97.97       79.96      4.76 o 
  -1   0   7       56.23       76.87     14.61 o 
   1   0   7     3058.30     3174.55     34.89 o 
   3   0   7      598.12      559.63      9.73 o 
   5   0   7      636.10      699.75     20.82 o 
   7   0   7     1006.84     1070.46     38.09 o 
   9   0   7        0.43        1.39      6.80 o 
  11   0   7      130.75      125.32     14.31 o 
  13   0   7       81.00       94.75     22.70 o 
 -19   1   7        0.45        2.03      3.37 o 
 -18   1   7        0.54        0.85      2.57 o 
 -17   1   7        2.97        4.50      3.48 o 
 -16   1   7        4.77        3.42      3.61 o 
 -15   1   7        0.43       -0.13      2.68 o 
 -14   1   7       15.33       17.70      3.08 o 
 -13   1   7      118.58      163.25      4.82 o 
 -12   1   7       48.18       47.84      3.41 o 
 -11   1   7      379.35      379.96      5.72 o 
 -10   1   7       25.54       32.57      2.86 o 
  -9   1   7      103.60      132.70      4.88 o 
  -8   1   7      131.16      132.78      5.16 o 
  -7   1   7     4962.31     5162.24     63.26 o 
  -6   1   7      776.86      813.48      9.83 o 
  -5   1   7     1162.29     1211.58     12.45 o 
  -4   1   7     1968.35     2058.42     19.82 o 
  -3   1   7       30.05       39.58      2.43 o 
  -2   1   7       51.10       41.79      3.03 o 
  -1   1   7     2664.86     2696.60     22.58 o 
   0   1   7     2186.53     2323.16     18.89 o 
   1   1   7     2249.46     2305.14     17.81 o 
   2   1   7      153.45      140.11      2.25 o 
   3   1   7        5.77        4.00      1.09 o 
   4   1   7      114.84      104.61      3.02 o 
   5   1   7      211.90      205.14      4.75 o 
   6   1   7      153.85      156.66      3.69 o 
   7   1   7      187.61      201.57      9.37 o 
   8   1   7      102.26      104.24      8.24 o 
   9   1   7        1.43       -1.30      7.65 o 
  10   1   7       31.39       40.00      7.38 o 
  11   1   7       14.84       30.10      7.46 o 
  12   1   7        4.22        5.01      7.57 o 
  13   1   7       11.30       15.22      7.50 o 
 -18   2   7        0.00        1.33      3.34 o 
 -17   2   7        3.05        0.27      2.77 o 
 -16   2   7       72.70       78.66      4.55 o 
 -15   2   7       17.45       29.09      4.65 o 
 -14   2   7       15.80        9.29      3.06 o 
 -13   2   7        6.72        4.97      2.65 o 
 -12   2   7       33.70       35.18      3.17 o 
 -11   2   7       29.70       23.29      2.87 o 
 -10   2   7      965.43     1027.01     12.03 o 
  -9   2   7      527.30      494.68      8.44 o 
  -8   2   7     2969.25     3077.57     28.96 o 
  -7   2   7      307.09      345.53      9.75 o 
  -6   2   7      314.63      389.17      6.09 o 
  -5   2   7        4.08        4.33      2.11 o 
  -4   2   7       28.35       38.86      3.06 o 
  -3   2   7     1410.89     1330.02     12.77 o 
  -2   2   7     1083.13     1054.36     10.32 o 
  -1   2   7      371.19      347.18      5.04 o 
   0   2   7      141.77      120.13      2.99 o 
   1   2   7      231.74      219.51      4.56 o 
   2   2   7      261.18      243.94      4.86 o 
   3   2   7      366.55      360.95      6.60 o 
   4   2   7     1515.64     1501.93     25.44 o 
   5   2   7      167.06      176.75      5.65 o 
   6   2   7       65.39       73.65      2.74 o 
   7   2   7      281.29      315.33      7.57 o 
   8   2   7        0.29        0.41      2.14 o 
   9   2   7        5.56        5.89      2.48 o 
  10   2   7       21.89       16.79      6.45 o 
  11   2   7       84.58       84.71     26.40 o 
  12   2   7        4.96       16.36     10.62 o 
  13   2   7       65.97       43.38     36.33 o 
 -18   3   7        0.04        2.86      3.64 o 
 -17   3   7       11.05        7.67      3.98 o 
 -16   3   7        3.40        2.44      2.98 o 
 -15   3   7        4.21        0.16      2.53 o 
 -14   3   7        1.40       -0.04      2.29 o 
 -13   3   7        1.85        3.69      2.58 o 
 -12   3   7       94.44       78.05      3.60 o 
 -11   3   7       37.48       39.77      3.14 o 
 -10   3   7      117.79      104.31      4.25 o 
  -9   3   7       35.03       30.36      2.65 o 
  -8   3   7      204.97      175.39      5.60 o 
  -7   3   7      120.03      137.60      4.66 o 
  -6   3   7      265.72      265.36     12.99 o 
  -5   3   7     2610.31     2684.31     25.08 o 
  -4   3   7      432.83      447.58      6.29 o 
  -3   3   7      500.20      578.16      7.89 o 
  -2   3   7      284.68      293.48      6.45 o 
  -1   3   7        5.49        5.71      1.97 o 
   0   3   7        8.19       10.88      1.74 o 
   1   3   7      245.22      270.00      4.43 o 
   2   3   7        3.71        5.93      2.18 o 
   3   3   7      850.42      849.87      7.05 o 
   4   3   7      471.61      490.31     10.29 o 
   5   3   7      978.77      993.84     15.17 o 
   6   3   7      234.97      248.07     12.17 o 
   7   3   7      164.14      148.89      5.62 o 
   8   3   7        3.95       -0.94      2.11 o 
   9   3   7       18.71       20.27      3.08 o 
  10   3   7        3.93        4.23      2.47 o 
  11   3   7       41.01       47.37      7.80 o 
  12   3   7        3.24       -0.11      6.59 o 
 -18   4   7       30.94       42.76      7.29 o 
 -17   4   7       15.36        2.57      3.86 o 
 -16   4   7        5.82        2.50      2.79 o 
 -15   4   7      120.70      157.32      4.71 o 
 -14   4   7       27.90       27.79      3.93 o 
 -13   4   7       14.26       16.64      3.75 o 
 -12   4   7      190.44      219.76      5.44 o 
 -11   4   7      787.26      866.14     11.39 o 
 -10   4   7      481.82      489.53      7.46 o 
  -9   4   7     1601.56     1704.24     16.36 o 
  -8   4   7      668.70      679.74     13.26 o 
  -7   4   7      405.17      434.55      7.95 o 
  -6   4   7       28.44       21.32      3.33 o 
  -5   4   7      460.62      443.85      7.83 o 
  -4   4   7     1236.51     1261.00     14.27 o 
  -3   4   7     1174.52     1240.37     11.51 o 
  -2   4   7       50.70       55.07      2.69 o 
  -1   4   7      483.63      486.03      6.67 o 
   0   4   7      867.04      847.94      9.93 o 
   1   4   7        0.02       -0.79      1.56 o 
   2   4   7      698.48      690.94      7.35 o 
   3   4   7      187.72      189.04      3.07 o 
   4   4   7      254.30      261.23      3.14 o 
   5   4   7      581.33      609.17     31.12 o 
   6   4   7       65.28       80.01      9.23 o 
   7   4   7       29.83       23.45      2.77 o 
   8   4   7        8.35       20.20      3.82 o 
   9   4   7      130.51      158.73      5.44 o 
  10   4   7       34.85       37.01      5.20 o 
  11   4   7       21.81       24.39     11.06 o 
  12   4   7       23.61       19.34     11.19 o 
 -17   5   7        0.06        0.05      3.36 o 
 -16   5   7       14.45        7.88      4.03 o 
 -15   5   7        3.53        4.65      2.65 o 
 -14   5   7        1.09       -0.98      2.44 o 
 -13   5   7       51.01       66.43      3.49 o 
 -12   5   7      112.30      110.04      4.22 o 
 -11   5   7      271.55      245.54      5.04 o 
 -10   5   7      504.69      542.97      7.44 o 
  -9   5   7      447.75      435.24      6.06 o 
  -8   5   7      702.56      772.40     23.57 o 
  -7   5   7      153.63      152.01      5.71 o 
  -6   5   7       33.47       36.02      3.46 o 
  -5   5   7     1012.49      963.35     12.12 o 
  -4   5   7       61.48       74.23      2.87 o 
  -3   5   7      221.31      203.60      4.70 o 
  -2   5   7        1.35        2.87      2.31 o 
  -1   5   7      202.69      219.71      5.33 o 
   0   5   7       76.79       77.96      5.01 o 
   1   5   7      490.18      485.16      6.16 o 
   2   5   7      196.17      189.10      4.78 o 
   3   5   7      598.64      568.44      8.93 o 
   4   5   7       37.17       34.43      2.50 o 
   5   5   7        0.06        1.65      1.63 o 
   6   5   7      104.19       98.14      6.95 o 
   7   5   7       10.16       11.17      4.80 o 
   8   5   7        3.89        2.36      3.53 o 
   9   5   7       10.15       16.89      4.32 o 
  10   5   7       43.77       45.12      4.33 o 
  11   5   7        0.16        1.22      8.04 o 
 -17   6   7       19.38        8.34      8.25 o 
 -16   6   7        8.33        3.18      4.37 o 
 -15   6   7        0.93        3.05      4.22 o 
 -14   6   7       38.08       38.18      6.65 o 
 -13   6   7       88.15       90.87      6.63 o 
 -12   6   7       52.22       49.62      5.61 o 
 -11   6   7      131.86      157.68      7.14 o 
 -10   6   7        2.09       11.33      4.54 o 
  -9   6   7      888.61      879.09     18.09 o 
  -8   6   7      184.86      208.39      8.65 o 
  -7   6   7       91.92      106.02      6.84 o 
  -6   6   7       48.78       41.47      5.27 o 
  -5   6   7      682.56      663.54     11.80 o 
  -4   6   7      464.55      480.78      9.01 o 
  -3   6   7      110.16      111.85      4.74 o 
  -2   6   7       55.41       49.47      4.72 o 
  -1   6   7      188.48      180.71      5.14 o 
   0   6   7       27.35       24.63      2.40 o 
   1   6   7      547.41      560.75      7.39 o 
   2   6   7     1179.58     1231.99     19.22 o 
   3   6   7       62.28       65.98      3.42 o 
   4   6   7       11.52       13.13      2.79 o 
   5   6   7        6.99        7.35      3.00 o 
   6   6   7        6.13        5.77      1.42 o 
   7   6   7        0.01       -3.32      3.77 o 
   8   6   7       89.17      101.52      6.32 o 
   9   6   7      218.73      236.15     13.98 o 
  10   6   7        9.46       14.40      6.87 o 
  11   6   7        6.06        0.87      8.76 o 
 -16   7   7       37.86        3.95      4.91 o 
 -15   7   7        6.31        3.66      5.11 o 
 -14   7   7       77.06       80.69      7.07 o 
 -13   7   7      129.63      141.89      7.15 o 
 -12   7   7       28.52       29.83      6.00 o 
 -11   7   7      181.05      192.36      8.62 o 
 -10   7   7      276.54      320.38      8.54 o 
  -9   7   7       69.61       67.28      8.25 o 
  -8   7   7      190.42      246.19      9.50 o 
  -7   7   7      171.91      191.80      8.50 o 
  -6   7   7       34.89       34.45      5.98 o 
  -5   7   7      807.94      771.30     13.61 o 
  -4   7   7      331.36      369.85      7.78 o 
  -3   7   7      385.97      353.46      6.58 o 
  -2   7   7       22.63       28.10      5.16 o 
  -1   7   7        1.31        2.26      2.09 o 
   0   7   7      100.15       98.17      3.88 o 
   1   7   7       49.46       52.84      3.66 o 
   2   7   7      208.27      182.00      5.20 o 
   3   7   7       46.64       50.80      2.90 o 
   4   7   7       30.56       34.29      3.48 o 
   5   7   7       18.24       22.49      3.76 o 
   6   7   7        3.12        3.33      1.70 o 
   7   7   7       33.89       40.22      4.91 o 
   8   7   7        3.24        3.19      3.20 o 
   9   7   7       10.87       11.63      7.28 o 
  10   7   7       20.34       19.09      7.58 o 
 -15   8   7        0.12       -1.65      4.51 o 
 -14   8   7        4.83        8.00      5.56 o 
 -13   8   7        8.01       14.65      6.31 o 
 -12   8   7       39.65       48.51      8.43 o 
 -11   8   7        3.83        4.77      4.15 o 
 -10   8   7       15.04       21.63      5.87 o 
  -9   8   7        0.23        0.77      3.90 o 
  -8   8   7       29.62       21.24      5.44 o 
  -7   8   7        0.35        3.83      4.95 o 
  -6   8   7      338.04      386.29     11.56 o 
  -5   8   7       44.45       48.55      5.90 o 
  -4   8   7      554.60      580.44     13.38 o 
  -3   8   7      420.85      387.64      8.93 o 
  -2   8   7      100.21      100.96      4.68 o 
  -1   8   7        4.79        2.77      2.10 o 
   0   8   7        0.39       -0.52      1.98 o 
   1   8   7      262.13      263.27      5.77 o 
   2   8   7      113.64      116.15      4.40 o 
   3   8   7       18.49       12.53      3.68 o 
   4   8   7      402.77      415.66      8.74 o 
   5   8   7        4.36        6.65      2.91 o 
   6   8   7       72.51       70.81      3.81 o 
   7   8   7       43.88       62.22      5.45 o 
   8   8   7        0.08        1.26      4.36 o 
   9   8   7        1.41       11.32      6.32 o 
 -14   9   7       17.69       22.30      6.27 o 
 -13   9   7        8.77        5.75      5.88 o 
 -12   9   7        3.13        4.65      4.47 o 
 -11   9   7       63.28       54.01     12.52 o 
 -10   9   7       53.38       92.57      6.74 o 
  -9   9   7       28.00       23.93      7.59 o 
  -8   9   7      162.16      190.87      8.94 o 
  -7   9   7      220.61      247.30      9.78 o 
  -6   9   7       37.68       33.00      5.08 o 
  -5   9   7       94.93      116.64      6.92 o 
  -4   9   7       40.08       30.46      5.96 o 
  -3   9   7        0.39        0.65      2.84 o 
  -2   9   7       55.35       45.96      5.39 o 
  -1   9   7       61.21       63.93      6.32 o 
   0   9   7       81.85       92.17     14.37 o 
   1   9   7      144.37      139.43      5.03 o 
   2   9   7       43.57       34.07      7.88 o 
   3   9   7       11.91        8.48      2.94 o 
   4   9   7       11.28        7.76      2.89 o 
   5   9   7       10.16       17.30      7.68 o 
   6   9   7        2.47        4.15      2.88 o 
   7   9   7       19.01       19.30      9.16 o 
   8   9   7       32.23       29.06      7.37 o 
 -12  10   7      127.09      157.51      8.41 o 
 -11  10   7        6.84        4.85      4.67 o 
 -10  10   7        7.14        6.28      5.04 o 
  -9  10   7        0.14       -2.18      3.67 o 
  -8  10   7      120.86      145.47      7.29 o 
  -7  10   7       10.31       15.34      4.69 o 
  -6  10   7      230.56      265.68     13.45 o 
  -5  10   7        0.22       -0.23      4.71 o 
  -4  10   7       19.63       25.71      5.52 o 
  -3  10   7       38.03       52.58      9.66 o 
  -2  10   7        2.70       -0.13      3.66 o 
  -1  10   7        8.25        3.32      3.65 o 
   0  10   7       19.19       16.55      5.04 o 
   1  10   7      104.56      107.41      8.69 o 
   2  10   7        8.93        4.36      5.44 o 
   3  10   7        6.84        7.65      4.40 o 
   4  10   7       37.31       27.71      5.48 o 
   5  10   7        0.72        4.17      4.28 o 
 -10  11   7       21.03       20.09      5.19 o 
  -9  11   7       22.76       18.04      5.78 o 
  -8  11   7        1.70        4.17      4.48 o 
  -7  11   7       24.08       15.86      5.27 o 
  -6  11   7       33.43       23.48      5.16 o 
  -5  11   7       25.09       31.36      6.99 o 
  -4  11   7       24.86       33.41      5.89 o 
  -3  11   7        4.57        6.03      4.54 o 
  -2  11   7       46.42       49.16     10.51 o 
  -1  11   7        2.90        5.50      4.18 o 
   0  11   7        0.05        0.68      4.70 o 
   1  11   7       13.79        4.06      5.90 o 
   2  11   7        0.11       -2.47      4.27 o 
   3  11   7        3.73        4.33      4.13 o 
   4  11   7        4.02        1.52      3.86 o 
  -7  12   7       11.45       15.42      5.50 o 
  -6  12   7       26.66       31.18      6.78 o 
  -5  12   7       78.35       75.58      6.96 o 
  -4  12   7        1.65        3.61      3.99 o 
  -3  12   7        1.47       -1.06      4.62 o 
  -2  12   7        0.79       -2.82      4.75 o 
  -1  12   7       19.32       15.52      6.95 o 
   0  12   7        0.13        3.24      4.94 o 
   1  12   7       17.19       13.01      6.07 o 
 -18   0   8        0.03        0.81      5.45 o 
 -16   0   8      110.39      137.09      7.69 o 
 -14   0   8       13.53       22.48      9.30 o 
 -12   0   8       93.60       93.49     11.63 o 
 -10   0   8      216.16      206.62     10.53 o 
  -8   0   8       38.53       47.45      6.12 o 
  -6   0   8      474.05      510.13     10.11 o 
  -4   0   8     3692.97     3898.80     48.42 o 
  -2   0   8    10750.67    11337.63    142.92 o 
   0   0   8     3761.19     3986.66     46.71 o 
   2   0   8      195.66      204.89      5.84 o 
   4   0   8      972.55      997.65     56.60 o 
   6   0   8       66.22       51.27     10.15 o 
   8   0   8      641.33      624.05     24.29 o 
  10   0   8       40.36      -11.16     15.88 o 
  12   0   8        0.06        2.23      8.83 o 
 -19   1   8       12.38        9.52      4.00 o 
 -18   1   8        9.17        4.78      3.27 o 
 -17   1   8       40.53       19.71     11.55 o 
 -16   1   8        8.70        0.58      3.46 o 
 -15   1   8      168.00      175.92      5.86 o 
 -14   1   8       44.45       34.51      3.53 o 
 -13   1   8      160.35      165.59      4.97 o 
 -12   1   8      102.23      127.73      4.19 o 
 -11   1   8       27.06       24.75      3.63 o 
 -10   1   8       63.54       96.08      4.56 o 
  -9   1   8       15.78       21.41      4.50 o 
  -8   1   8       16.42       23.92      3.49 o 
  -7   1   8      722.99      758.81      9.58 o 
  -6   1   8      548.54      537.29      7.36 o 
  -5   1   8      472.98      419.23      7.88 o 
  -4   1   8     2320.44     2332.45     21.74 o 
  -3   1   8     2332.42     2422.95     21.62 o 
  -2   1   8      592.43      578.89      6.91 o 
  -1   1   8      138.94      172.79      3.80 o 
   0   1   8       51.12       27.62      2.88 o 
   1   1   8      146.74      129.85      2.49 o 
   2   1   8      427.16      368.00      4.34 o 
   3   1   8      137.78      125.05      3.16 o 
   4   1   8       23.04       20.86      2.27 o 
   5   1   8       25.42       28.82      2.65 o 
   6   1   8       19.94       25.20      2.19 o 
   7   1   8       55.75       65.28      8.62 o 
   8   1   8       43.83       44.94      7.47 o 
   9   1   8       34.85       37.43     12.08 o 
  10   1   8       23.64       23.22      7.40 o 
  11   1   8        1.75        5.80      7.77 o 
  12   1   8        0.02        9.07     10.35 o 
 -18   2   8        0.04        0.13      2.85 o 
 -17   2   8        1.70        2.80      2.80 o 
 -16   2   8       43.74       39.75      6.85 o 
 -15   2   8      102.02      111.31      6.26 o 
 -14   2   8       86.89       87.79      5.52 o 
 -13   2   8       53.48       71.87      4.67 o 
 -12   2   8      269.32      341.73      8.53 o 
 -11   2   8       37.65       36.15      3.65 o 
 -10   2   8      326.37      358.81      8.52 o 
  -9   2   8       49.43       48.65      4.03 o 
  -8   2   8       11.39       12.98      3.33 o 
  -7   2   8      242.78      247.58      6.40 o 
  -6   2   8      763.23      710.27     10.01 o 
  -5   2   8      724.46      677.10     10.04 o 
  -4   2   8     1427.62     1471.65     14.78 o 
  -3   2   8      115.84      116.73      3.65 o 
  -2   2   8      914.45     1057.93     10.68 o 
  -1   2   8        1.67        7.34      3.29 o 
   0   2   8      298.22      275.33      4.01 o 
   1   2   8       15.65       17.95      2.13 o 
   2   2   8       51.87       49.57      2.39 o 
   3   2   8      316.41      342.19     13.44 o 
   4   2   8      743.66      801.80     14.42 o 
   5   2   8       32.69       30.45      3.77 o 
   6   2   8     1511.79     1571.63     28.61 o 
   7   2   8        0.10       -1.13      1.59 o 
   8   2   8       39.44       47.39      2.45 o 
   9   2   8       18.06       12.97      6.42 o 
  10   2   8        5.20        3.93      6.68 o 
  11   2   8        4.86        6.54      9.18 o 
  12   2   8       54.05       32.59     20.77 o 
 -18   3   8        3.09        1.22      3.39 o 
 -17   3   8        2.09        0.77      2.49 o 
 -16   3   8       11.25        2.59      3.73 o 
 -15   3   8      253.04      247.31      7.83 o 
 -14   3   8       10.92        7.17      3.52 o 
 -13   3   8      116.91      126.52      5.71 o 
 -12   3   8        8.89       13.02      3.51 o 
 -11   3   8      711.59      778.54      9.92 o 
 -10   3   8      121.79      101.03      4.47 o 
  -9   3   8       11.44        8.21      4.29 o 
  -8   3   8       11.35        6.74      3.21 o 
  -7   3   8        8.88       11.84      3.29 o 
  -6   3   8      268.35      264.09      6.55 o 
  -5   3   8      155.56      151.99      4.83 o 
  -4   3   8      173.37      158.03      4.90 o 
  -3   3   8        4.30        6.01      2.20 o 
  -2   3   8        3.64        0.78      2.09 o 
  -1   3   8        0.28        0.61      1.33 o 
   0   3   8     1457.62     1428.00     12.84 o 
   1   3   8      635.33      632.24      7.89 o 
   2   3   8      434.43      426.69     13.77 o 
   3   3   8      885.40      814.98      9.51 o 
   4   3   8      447.22      429.71      7.65 o 
   5   3   8       32.17       38.68      4.31 o 
   6   3   8       99.78      101.43      4.29 o 
   7   3   8        1.32        1.27      2.26 o 
   8   3   8       42.56       58.28      6.75 o 
   9   3   8        0.80        0.93      1.54 o 
  10   3   8       52.35       70.33     10.48 o 
  11   3   8        1.64       -0.49     11.94 o 
  12   3   8       33.04       50.03     13.54 o 
 -18   4   8        1.93       -0.50      2.74 o 
 -17   4   8       15.73        6.68      4.32 o 
 -16   4   8       31.63       10.30      5.80 o 
 -15   4   8       63.10       75.64      5.32 o 
 -14   4   8        0.20        0.18      2.00 o 
 -13   4   8      414.47      444.13      6.91 o 
 -12   4   8      259.79      239.82      5.34 o 
 -11   4   8       11.23       14.38      3.39 o 
 -10   4   8      545.08      541.12      7.20 o 
  -9   4   8        5.69        5.70      4.02 o 
  -8   4   8      408.29      423.64      9.23 o 
  -7   4   8      281.36      257.60      6.13 o 
  -6   4   8       21.28       22.78      3.51 o 
  -5   4   8      152.40      180.47      5.97 o 
  -4   4   8      726.81      798.63     10.37 o 
  -3   4   8     2049.55     2169.59     22.44 o 
  -2   4   8      491.80      483.62      7.09 o 
  -1   4   8      265.72      250.50      4.50 o 
   0   4   8      136.56      128.77      3.65 o 
   1   4   8        4.37        3.89      1.84 o 
   2   4   8       19.13       16.19      2.24 o 
   3   4   8      265.61      258.99      4.08 o 
   4   4   8       24.39       20.78      1.18 o 
   5   4   8       96.08       98.81      5.23 o 
   6   4   8       16.54       16.72      4.29 o 
   7   4   8        2.35        1.80      2.13 o 
   8   4   8       16.57       10.97      3.00 o 
   9   4   8       52.88       67.30      4.11 o 
  10   4   8       36.69       52.42     19.32 o 
  11   4   8        3.51        1.82      8.48 o 
 -17   5   8        2.27       -0.76      5.39 o 
 -16   5   8       27.01        5.56      3.64 o 
 -15   5   8        6.84        5.01      2.53 o 
 -14   5   8       11.17       14.66      4.48 o 
 -13   5   8        0.22        1.12      2.43 o 
 -12   5   8      340.26      321.63      6.45 o 
 -11   5   8       40.25       31.98      4.05 o 
 -10   5   8        1.59       -0.58      2.06 o 
  -9   5   8      171.99      146.00      4.57 o 
  -8   5   8       86.30      103.09      5.68 o 
  -7   5   8      464.43      461.72      8.84 o 
  -6   5   8      109.09      117.99      5.64 o 
  -5   5   8       91.34      104.76      3.86 o 
  -4   5   8       41.78       42.32      3.21 o 
  -3   5   8      286.98      262.83      8.74 o 
  -2   5   8      106.31       98.59      5.83 o 
  -1   5   8      242.03      250.75      6.07 o 
   0   5   8      355.80      342.80      6.41 o 
   1   5   8       17.12       15.34      2.73 o 
   2   5   8     1993.54     2055.87     18.78 o 
   3   5   8      154.26      155.96      3.90 o 
   4   5   8      121.91      116.35      4.96 o 
   5   5   8        0.03        1.80      3.43 o 
   6   5   8       87.40      115.06      6.57 o 
   7   5   8       40.21       44.42      4.92 o 
   8   5   8      134.64      160.42      8.21 o 
   9   5   8       21.47       18.52      3.62 o 
  10   5   8       10.45       13.03     10.32 o 
  11   5   8        8.38       11.74     10.45 o 
 -17   6   8        6.35       -0.41      3.54 o 
 -16   6   8        0.60        2.76      5.46 o 
 -15   6   8       26.69       15.76      7.07 o 
 -14   6   8       46.07       46.84      8.57 o 
 -13   6   8       90.26      123.77      8.24 o 
 -12   6   8        9.88        8.01      5.21 o 
 -11   6   8       22.62       16.60      5.59 o 
 -10   6   8      298.38      288.06     10.38 o 
  -9   6   8       23.07       30.52      5.39 o 
  -8   6   8       14.78       19.56      5.60 o 
  -7   6   8      104.50       91.78      7.77 o 
  -6   6   8       21.04       28.85      2.51 o 
  -5   6   8      141.91      140.39      7.66 o 
  -4   6   8       82.35       87.80      4.35 o 
  -3   6   8      214.77      223.05      6.56 o 
  -2   6   8      236.19      232.83      5.58 o 
  -1   6   8       91.02       83.82      4.18 o 
   0   6   8       56.08       63.09      4.58 o 
   1   6   8      250.61      259.14      5.68 o 
   2   6   8      100.05      108.35      5.80 o 
   3   6   8      323.84      323.49      5.60 o 
   4   6   8      264.35      262.39      5.35 o 
   5   6   8        0.05        1.52      1.66 o 
   6   6   8       80.53       75.69      8.05 o 
   7   6   8       44.00       67.30      7.19 o 
   8   6   8        6.66        6.10      5.46 o 
   9   6   8        0.28        2.97      4.58 o 
  10   6   8        2.08        2.38      3.06 o 
 -16   7   8        9.32        8.25      5.26 o 
 -15   7   8        5.26        2.21      5.74 o 
 -14   7   8       35.93       33.46     15.37 o 
 -13   7   8        1.79        2.76      5.05 o 
 -12   7   8       15.43       26.79      6.09 o 
 -11   7   8       48.33       45.17      7.45 o 
 -10   7   8        7.22        5.13      5.20 o 
  -9   7   8       84.87      108.74      8.45 o 
  -8   7   8      101.67      116.31      9.00 o 
  -7   7   8        4.20        2.06      4.45 o 
  -6   7   8      382.49      401.01     10.17 o 
  -5   7   8       89.20       73.02      3.37 o 
  -4   7   8      254.19      233.38      8.29 o 
  -3   7   8       46.12       40.78      3.16 o 
  -2   7   8       51.31       47.18      3.99 o 
  -1   7   8       21.28       25.79      2.96 o 
   0   7   8      836.93      827.78     11.03 o 
   1   7   8      505.65      497.25      7.38 o 
   2   7   8      347.24      353.68      6.09 o 
   3   7   8      173.72      179.07      5.02 o 
   4   7   8       87.90       79.27      3.90 o 
   5   7   8      162.09      143.17      4.80 o 
   6   7   8      160.76      171.86      7.84 o 
   7   7   8       11.72       11.65      4.23 o 
   8   7   8       49.48       53.29     12.37 o 
   9   7   8       21.02       10.71      5.26 o 
 -15   8   8        1.26       13.56      5.79 o 
 -14   8   8       13.91       13.65      5.78 o 
 -13   8   8       18.65       12.80      6.56 o 
 -12   8   8       19.49       13.88      4.99 o 
 -11   8   8      120.95       99.58     19.41 o 
 -10   8   8       12.06        9.92      5.65 o 
  -9   8   8        0.42        3.00      4.49 o 
  -8   8   8       23.85       20.66      7.44 o 
  -7   8   8       99.75       88.19      7.88 o 
  -6   8   8      171.20      180.88      8.32 o 
  -5   8   8      275.88      277.15     14.01 o 
  -4   8   8       39.16       31.95      2.76 o 
  -3   8   8      340.79      346.15      8.62 o 
  -2   8   8       28.13       24.47      3.35 o 
  -1   8   8       18.28       21.07      3.04 o 
   0   8   8      369.36      351.05      6.33 o 
   1   8   8      513.99      496.62     12.53 o 
   2   8   8        9.37       12.83      2.90 o 
   3   8   8        4.69        2.88      4.09 o 
   4   8   8        4.41        3.23      2.32 o 
   5   8   8       79.12       81.90      5.67 o 
   6   8   8      101.63      117.18      7.22 o 
   7   8   8        8.92        1.91      5.73 o 
   8   8   8        2.05       10.66      5.67 o 
 -14   9   8       16.17       13.26      6.28 o 
 -13   9   8       18.53       18.24      5.67 o 
 -12   9   8        9.47       11.32      6.14 o 
 -11   9   8        0.24        2.32      4.61 o 
 -10   9   8       63.46       59.42     14.23 o 
  -9   9   8       77.82       83.48     10.18 o 
  -8   9   8        3.17        6.28      6.04 o 
  -7   9   8       34.57       36.19      6.40 o 
  -6   9   8       87.39       97.19      8.72 o 
  -5   9   8       63.95       47.23      6.48 o 
  -4   9   8       30.35       27.50      5.96 o 
  -3   9   8      603.36      611.54     16.70 o 
  -2   9   8      126.51      112.88      6.79 o 
  -1   9   8       39.92       40.54      6.13 o 
   0   9   8        1.28       -0.52      2.23 o 
   1   9   8       58.15       51.86      8.57 o 
   2   9   8        0.59        0.75      2.46 o 
   3   9   8       63.38       61.41      4.77 o 
   4   9   8        0.30        0.85      2.59 o 
   5   9   8       74.92       72.36      4.09 o 
   6   9   8       17.46        8.07      7.91 o 
   7   9   8       42.96       40.57     17.95 o 
 -12  10   8        0.04       -2.05      4.01 o 
 -11  10   8        3.04       -0.60      4.22 o 
 -10  10   8       67.26       89.56      8.04 o 
  -9  10   8       13.75       14.20      4.82 o 
  -8  10   8       12.40       12.66      5.07 o 
  -7  10   8       46.52       51.71      6.64 o 
  -6  10   8       12.49        8.58      6.53 o 
  -5  10   8      175.72      186.22      7.90 o 
  -4  10   8       30.39       26.28      6.32 o 
  -3  10   8        0.11       -1.65      3.95 o 
  -2  10   8        6.34        2.08      3.75 o 
  -1  10   8       80.31       56.02     10.79 o 
   0  10   8       48.06       41.73     10.67 o 
   1  10   8       13.55       12.04      5.09 o 
   2  10   8       81.19       90.27     26.88 o 
   3  10   8       17.54       15.48      4.05 o 
   4  10   8       10.26       13.53      4.87 o 
   5  10   8        1.30        2.63      6.86 o 
 -10  11   8        7.06        2.59      4.64 o 
  -9  11   8        1.78        4.96      4.89 o 
  -8  11   8        2.78        4.98      4.46 o 
  -7  11   8       16.60       11.78      5.35 o 
  -6  11   8       21.68       19.09      6.04 o 
  -5  11   8       20.24       26.10      6.37 o 
  -4  11   8        5.07        4.54      5.33 o 
  -3  11   8        1.16       -0.39      3.83 o 
  -2  11   8       10.82        5.58      4.95 o 
  -1  11   8      108.96      110.55     24.84 o 
   0  11   8        0.72       -0.66      3.77 o 
   1  11   8        4.47        7.92      5.29 o 
   2  11   8        0.43       -0.30      3.27 o 
   3  11   8       26.49       18.80      7.73 o 
  -6  12   8       24.84       16.72      5.56 o 
  -5  12   8       13.12       16.35      6.42 o 
  -4  12   8       28.19       26.39      6.72 o 
  -3  12   8       21.00       14.16      6.01 o 
  -2  12   8        2.56        1.21      4.30 o 
  -1  12   8       50.87       38.55     12.94 o 
 -19   0   9        0.10       -1.24      5.27 o 
 -17   0   9       75.40       81.72     22.68 o 
 -15   0   9        9.06        6.48      5.53 o 
 -13   0   9       22.94       22.11      7.02 o 
 -11   0   9      166.55      163.12      8.26 o 
  -9   0   9       83.68       77.70     14.34 o 
  -7   0   9      893.47      812.77     14.45 o 
  -5   0   9      136.93      133.24      6.90 o 
  -3   0   9      477.68      541.72     11.71 o 
  -1   0   9      312.76      319.28      6.47 o 
   1   0   9        1.26        1.32      2.50 o 
   3   0   9      429.27      400.06      5.92 o 
   5   0   9      299.09      284.94     15.81 o 
   7   0   9       65.86       71.05     20.01 o 
   9   0   9       16.13       21.31     10.67 o 
 -19   1   9        3.82        1.64      3.17 o 
 -18   1   9        1.68       -2.80      3.89 o 
 -17   1   9       21.38        3.72      6.41 o 
 -16   1   9       73.63       81.97      4.52 o 
 -15   1   9      148.26      196.33      5.74 o 
 -14   1   9        6.57        7.21      2.88 o 
 -13   1   9       15.11       22.63      3.24 o 
 -12   1   9      325.45      378.56      7.65 o 
 -11   1   9      176.36      198.02      6.75 o 
 -10   1   9      693.37      732.89     11.33 o 
  -9   1   9      456.68      456.73      9.17 o 
  -8   1   9      895.30      904.88     11.98 o 
  -7   1   9       58.47       53.31      3.97 o 
  -6   1   9       19.65       27.05      3.33 o 
  -5   1   9      475.69      485.33      8.16 o 
  -4   1   9      416.59      497.04      7.33 o 
  -3   1   9     3234.66     3317.53     29.39 o 
  -2   1   9     4034.99     4126.27     37.45 o 
  -1   1   9        1.10        0.49      1.91 o 
   0   1   9      943.35      913.81      8.94 o 
   1   1   9       21.53       17.58      2.43 o 
   2   1   9      443.48      427.22      4.76 o 
   3   1   9      169.27      156.26      2.44 o 
   4   1   9       83.83       75.16      3.96 o 
   5   1   9       67.15       56.49      3.37 o 
   6   1   9       17.10        8.84      5.69 o 
   7   1   9      153.85      166.72     13.97 o 
   8   1   9       46.67       51.20     12.75 o 
   9   1   9        6.02        3.56      6.02 o 
  10   1   9      229.91      282.24     14.11 o 
  11   1   9       45.00       52.54     22.68 o 
 -18   2   9        3.07        2.47      3.17 o 
 -17   2   9       22.53        9.49      5.64 o 
 -16   2   9      150.63      166.52      8.54 o 
 -15   2   9       34.51       41.98      7.08 o 
 -14   2   9      137.48      152.39      5.69 o 
 -13   2   9       40.66       70.71      4.28 o 
 -12   2   9        9.67       18.26      3.70 o 
 -11   2   9      414.11      429.29     10.21 o 
 -10   2   9       83.15       97.09      6.12 o 
  -9   2   9       63.76       59.81      4.32 o 
  -8   2   9       31.38       40.77      4.55 o 
  -7   2   9      232.71      250.53      6.15 o 
  -6   2   9        9.08       18.62      3.55 o 
  -5   2   9     1527.08     1536.13     16.88 o 
  -4   2   9       14.50       21.76      3.81 o 
  -3   2   9      348.10      354.16      6.18 o 
  -2   2   9      459.45      449.91      6.79 o 
  -1   2   9      108.20       92.67      3.55 o 
   0   2   9      251.85      229.89      3.98 o 
   1   2   9      255.05      230.53      3.93 o 
   2   2   9      590.86      597.86     10.42 o 
   3   2   9       74.16       69.27      3.87 o 
   4   2   9       62.83       61.08      3.65 o 
   5   2   9       11.32       10.62      3.67 o 
   6   2   9       83.09       87.01      8.32 o 
   7   2   9       21.72       24.07      4.18 o 
   8   2   9        3.97        5.66      6.01 o 
   9   2   9        0.01        2.52      5.81 o 
  10   2   9        3.91        7.95     10.87 o 
  11   2   9       20.78       23.27     11.96 o 
 -18   3   9        0.03       -0.68      3.11 o 
 -17   3   9        0.21        0.24      3.27 o 
 -16   3   9        7.20        0.75      3.05 o 
 -15   3   9        4.61        4.92      4.10 o 
 -14   3   9       17.64       17.52      3.97 o 
 -13   3   9      327.44      349.59      9.44 o 
 -12   3   9      102.61      108.30      4.83 o 
 -11   3   9      252.30      297.00      6.74 o 
 -10   3   9      816.98      859.65     14.19 o 
  -9   3   9      463.72      452.65      9.04 o 
  -8   3   9      306.86      312.38      6.79 o 
  -7   3   9      699.96      723.00     10.50 o 
  -6   3   9      731.31      845.28     10.65 o 
  -5   3   9      328.75      311.46      7.02 o 
  -4   3   9      326.21      322.12      6.36 o 
  -3   3   9      360.21      379.54      8.55 o 
  -2   3   9       53.15       51.70      4.02 o 
  -1   3   9     3348.49     3450.18     33.43 o 
   0   3   9      372.95      357.21      5.08 o 
   1   3   9      778.78      760.21      7.49 o 
   2   3   9      921.80      962.38     15.88 o 
   3   3   9        3.58        1.15      1.00 o 
   4   3   9       13.88       12.67      3.87 o 
   5   3   9      136.62      148.73      6.51 o 
   6   3   9        7.51        5.27      3.54 o 
   7   3   9       24.46       30.92      4.03 o 
   8   3   9        1.16       -1.05      1.75 o 
   9   3   9       66.88       69.71     13.97 o 
  10   3   9       21.27       25.12     11.11 o 
  11   3   9       61.22       93.77     24.70 o 
 -18   4   9        0.00        1.48      3.95 o 
 -17   4   9        0.21        2.71      3.93 o 
 -16   4   9        0.03       -0.04      2.41 o 
 -15   4   9        0.21       -2.82      2.82 o 
 -14   4   9      101.69      108.73      5.60 o 
 -13   4   9      250.40      304.73      8.53 o 
 -12   4   9        2.69        3.45      3.14 o 
 -11   4   9       69.88       77.30      3.75 o 
 -10   4   9      355.71      356.60      8.37 o 
  -9   4   9       19.16       23.67      4.12 o 
  -8   4   9       42.08       51.82      4.68 o 
  -7   4   9       72.74       78.02      6.29 o 
  -6   4   9       78.09       83.21      4.73 o 
  -5   4   9      117.19      119.06      5.34 o 
  -4   4   9       72.44       83.11      4.95 o 
  -3   4   9        1.49        0.45      2.60 o 
  -2   4   9      340.46      330.23      6.14 o 
  -1   4   9      906.03      902.74      9.58 o 
   0   4   9       47.68       43.04      2.94 o 
   1   4   9       37.32       32.95      4.56 o 
   2   4   9       24.53       26.46      2.42 o 
   3   4   9       71.69       74.15      3.60 o 
   4   4   9       35.10       44.28      3.68 o 
   5   4   9       77.43       75.70      6.70 o 
   6   4   9       24.95       26.70      4.05 o 
   7   4   9        3.45        2.28      2.49 o 
   8   4   9        5.09        5.76      3.72 o 
   9   4   9       25.88       25.88     11.10 o 
  10   4   9        1.71       -8.54     16.05 o 
 -17   5   9        0.05        0.42      3.71 o 
 -16   5   9       10.46        1.86      4.55 o 
 -15   5   9       19.50       11.44      3.92 o 
 -14   5   9       30.79       33.50      6.85 o 
 -13   5   9       30.39       30.64      6.31 o 
 -12   5   9      390.41      431.27      7.99 o 
 -11   5   9      157.54      138.90      3.91 o 
 -10   5   9        0.43       -0.54      1.50 o 
  -9   5   9      780.35      819.17     13.48 o 
  -8   5   9      211.66      229.77      6.80 o 
  -7   5   9       11.60        6.74      3.97 o 
  -6   5   9        2.25        4.09      4.06 o 
  -5   5   9      264.36      267.53      5.48 o 
  -4   5   9      251.20      235.36     10.08 o 
  -3   5   9      464.91      464.31      8.89 o 
  -2   5   9       84.15       81.29      4.16 o 
  -1   5   9      268.10      266.01      7.02 o 
   0   5   9      399.01      389.90      9.80 o 
   1   5   9      257.44      256.38      5.98 o 
   2   5   9        0.06        0.56      2.28 o 
   3   5   9      646.85      663.86      7.80 o 
   4   5   9        7.91        6.43      1.22 o 
   5   5   9       29.58       25.54      5.01 o 
   6   5   9       91.38       88.65      7.89 o 
   7   5   9        0.08        3.09      4.75 o 
   8   5   9        0.94        4.31      2.93 o 
   9   5   9       57.48       69.09     21.50 o 
  10   5   9        0.45        3.93      9.48 o 
 -17   6   9        0.72       -0.55      5.66 o 
 -16   6   9       14.55       16.26      6.52 o 
 -15   6   9       17.43       10.26      6.02 o 
 -14   6   9       18.06        7.52      5.23 o 
 -13   6   9        1.07        1.52      1.61 o 
 -12   6   9        2.33        4.69      2.09 o 
 -11   6   9      249.65      276.08      9.18 o 
 -10   6   9       63.13       39.26      2.04 o 
  -9   6   9      246.14      260.27     10.24 o 
  -8   6   9        3.37        5.19      2.27 o 
  -7   6   9      274.90      254.69      9.20 o 
  -6   6   9       18.11       20.45      3.01 o 
  -5   6   9      114.56      105.33      4.28 o 
  -4   6   9       40.11       52.66      4.37 o 
  -3   6   9       66.96       63.88      4.12 o 
  -2   6   9       14.15       15.88      3.38 o 
  -1   6   9       72.72       77.40      5.03 o 
   0   6   9      126.31      123.25      5.83 o 
   1   6   9       47.96       51.48      4.28 o 
   2   6   9       22.21       27.07      2.95 o 
   3   6   9       44.91       55.39      4.07 o 
   4   6   9       30.40       30.47      2.68 o 
   5   6   9       25.89       21.93      1.64 o 
   6   6   9        0.67        4.43      5.10 o 
   7   6   9        5.79        9.33      4.30 o 
   8   6   9        1.18        1.16      3.58 o 
   9   6   9        4.88        5.61      5.13 o 
 -16   7   9       17.14        5.01      6.15 o 
 -15   7   9       54.61       31.71     15.06 o 
 -14   7   9       38.72       32.03     14.96 o 
 -13   7   9       29.64       11.49      6.20 o 
 -12   7   9       58.92       54.00     24.28 o 
 -11   7   9      269.07      325.22     16.28 o 
 -10   7   9        5.76        4.33      4.77 o 
  -9   7   9       25.43       26.00      6.29 o 
  -8   7   9        4.02        0.40      3.90 o 
  -7   7   9        7.17        6.82      5.08 o 
  -6   7   9      314.86      345.32     10.44 o 
  -5   7   9       82.53       73.80      4.08 o 
  -4   7   9       38.89       39.35      3.08 o 
  -3   7   9      413.11      404.61      8.97 o 
  -2   7   9       12.81       11.83      2.85 o 
  -1   7   9      360.55      350.83      8.33 o 
   0   7   9      164.33      165.36      6.86 o 
   1   7   9      604.92      585.47     11.11 o 
   2   7   9       22.39       23.67      3.08 o 
   3   7   9       33.11       33.20      3.07 o 
   4   7   9      109.56      102.92      4.09 o 
   5   7   9        0.02        1.65      3.44 o 
   6   7   9       84.52       75.34      6.57 o 
   7   7   9        9.26        8.54     14.31 o 
   8   7   9        0.53        5.55      4.91 o 
 -15   8   9        0.04       -2.63      5.55 o 
 -14   8   9        5.89        9.97      6.69 o 
 -13   8   9       19.42        8.41      6.72 o 
 -12   8   9        0.07        3.79      5.43 o 
 -11   8   9       55.51       43.98     10.76 o 
 -10   8   9      147.59      173.82     12.26 o 
  -9   8   9        6.78        8.14      5.24 o 
  -8   8   9       83.44      100.49      8.41 o 
  -7   8   9       65.17       64.63      7.52 o 
  -6   8   9        6.21        1.13      4.93 o 
  -5   8   9       68.36       62.41      4.59 o 
  -4   8   9       28.42       31.51      2.90 o 
  -3   8   9       28.71       36.15      4.21 o 
  -2   8   9      238.46      247.23      5.63 o 
  -1   8   9        1.15        1.74      2.27 o 
   0   8   9       22.44       17.26      3.46 o 
   1   8   9       33.89       27.43      3.90 o 
   2   8   9       10.32        7.78      2.67 o 
   3   8   9        0.00       -0.26      2.40 o 
   4   8   9       98.10       94.74      6.94 o 
   5   8   9        0.93        2.24      4.82 o 
   6   8   9       41.93       23.87     18.45 o 
   7   8   9       24.57       35.87      8.70 o 
 -13   9   9        0.28       -1.42      5.02 o 
 -12   9   9        1.18        2.46      5.37 o 
 -11   9   9        0.72        3.08      5.46 o 
 -10   9   9        0.53        1.48      4.53 o 
  -9   9   9      107.60      119.25      9.68 o 
  -8   9   9       35.72       49.77      7.13 o 
  -7   9   9       76.74       71.53     11.69 o 
  -6   9   9        0.73       -1.70      4.42 o 
  -5   9   9       60.87       57.86     20.01 o 
  -4   9   9       96.30       95.53      6.79 o 
  -3   9   9       80.86       81.81      4.09 o 
  -2   9   9       15.85       16.56      3.68 o 
  -1   9   9       31.90       27.17      3.55 o 
   0   9   9       28.22       18.42      3.84 o 
   1   9   9        3.93        3.98      3.42 o 
   2   9   9       26.53       18.64      7.37 o 
   3   9   9        0.41        3.19      3.38 o 
   4   9   9        2.54        1.66      3.12 o 
   5   9   9        1.91        3.50      5.15 o 
   6   9   9        4.53        3.30      5.35 o 
 -12  10   9        5.59        7.27      5.63 o 
 -11  10   9        4.45        3.82      7.95 o 
 -10  10   9       46.96       62.36     14.19 o 
  -9  10   9       21.28       14.59      7.22 o 
  -8  10   9       18.14       27.06      6.59 o 
  -7  10   9       17.59       20.51      6.42 o 
  -6  10   9       45.08       60.74      6.30 o 
  -5  10   9        7.67       12.14      5.72 o 
  -4  10   9      151.60      166.65      8.02 o 
  -3  10   9       27.92       15.14      8.73 o 
  -2  10   9       22.62       15.57      7.86 o 
  -1  10   9       28.70       22.07      7.06 o 
   0  10   9        0.36       -0.13      3.51 o 
   1  10   9       10.94        8.39      3.50 o 
   2  10   9       34.87       29.09      5.58 o 
   3  10   9        1.13        0.38      2.77 o 
   4  10   9       25.33       18.23      3.57 o 
  -9  11   9       36.87       21.64      6.37 o 
  -8  11   9       58.78       87.47      9.55 o 
  -7  11   9       10.32       13.36      5.73 o 
  -6  11   9       71.39       81.22      8.08 o 
  -5  11   9        0.38        6.67      5.76 o 
  -4  11   9        0.03        0.41      3.96 o 
  -3  11   9      111.07      110.09     22.69 o 
  -2  11   9        0.83        1.83      4.35 o 
  -1  11   9       32.28       18.24      7.12 o 
   0  11   9       13.30        7.90      4.94 o 
   1  11   9       14.20       15.44      6.34 o 
   2  11   9        2.43        1.66      4.08 o 
 -18   0  10        0.98        1.95      4.22 o 
 -16   0  10       13.46        6.68      5.15 o 
 -14   0  10       18.24       22.75      5.49 o 
 -12   0  10       87.96       91.80     10.75 o 
 -10   0  10       80.18       78.08      8.32 o 
  -8   0  10        1.78        3.73      6.57 o 
  -6   0  10       77.78       97.97      5.88 o 
  -4   0  10        0.12        4.89      3.92 o 
  -2   0  10      180.90      155.11      7.33 o 
   0   0  10      517.12      523.70     18.29 o 
   2   0  10      561.13      583.92      8.94 o 
   4   0  10      607.95      540.85     19.98 o 
   6   0  10      327.16      381.32     19.92 o 
   8   0  10      397.30      483.28     24.04 o 
  10   0  10      220.42      283.65     21.23 o 
 -19   1  10       21.68        9.34      4.95 o 
 -18   1  10        0.33       -0.77      3.63 o 
 -17   1  10       17.88        8.08      4.20 o 
 -16   1  10       15.24        6.57      3.35 o 
 -15   1  10       24.83       26.53      5.85 o 
 -14   1  10       44.14       30.86      3.72 o 
 -13   1  10       51.77       58.24      4.74 o 
 -12   1  10        0.12        3.36      3.48 o 
 -11   1  10      619.34      668.03     11.19 o 
 -10   1  10      210.27      215.47      7.10 o 
  -9   1  10        0.44        3.55      3.29 o 
  -8   1  10        8.42       13.36      3.29 o 
  -7   1  10      622.30      626.64      9.56 o 
  -6   1  10        0.01       -2.37      2.84 o 
  -5   1  10      551.38      572.51      9.35 o 
  -4   1  10     1203.01     1165.66     15.70 o 
  -3   1  10      197.35      179.12      5.01 o 
  -2   1  10       55.70       50.21      3.59 o 
  -1   1  10      167.19      168.29      4.05 o 
   0   1  10     1010.49     1002.39     10.10 o 
   1   1  10       61.40       57.99      2.40 o 
   2   1  10      247.06      223.49      4.11 o 
   3   1  10      648.40      608.04      9.62 o 
   4   1  10      291.22      252.03     11.94 o 
   5   1  10       92.20       91.58      4.28 o 
   6   1  10      164.20      163.87     10.53 o 
   7   1  10      125.07      139.34     10.34 o 
   8   1  10       26.35       14.24     11.78 o 
   9   1  10       33.21       45.91      9.31 o 
  10   1  10        0.02      -10.55     11.16 o 
 -18   2  10        5.31        0.70      3.37 o 
 -17   2  10        5.16        0.24      3.81 o 
 -16   2  10       17.79        5.14      3.64 o 
 -15   2  10       11.59        8.15      3.92 o 
 -14   2  10        9.36        5.60      3.37 o 
 -13   2  10      105.02      108.18      5.78 o 
 -12   2  10        3.06        5.80      4.54 o 
 -11   2  10       38.27       42.53      4.85 o 
 -10   2  10      123.82      104.08      5.96 o 
  -9   2  10       16.67       14.24      3.91 o 
  -8   2  10        6.58        8.32      4.22 o 
  -7   2  10       16.73       22.81      3.80 o 
  -6   2  10        0.53        1.37      2.60 o 
  -5   2  10      282.94      262.05      6.10 o 
  -4   2  10      769.56      742.70     11.20 o 
  -3   2  10      408.89      405.08      7.28 o 
  -2   2  10        2.56        4.47      2.20 o 
  -1   2  10       12.01       12.27      2.52 o 
   0   2  10      467.42      470.67      6.53 o 
   1   2  10        2.94        2.47      1.53 o 
   2   2  10      141.46      135.15      2.89 o 
   3   2  10      201.02      185.08      5.84 o 
   4   2  10       25.56       24.75      2.69 o 
   5   2  10       70.01       58.27      4.70 o 
   6   2  10        1.99        2.85      3.51 o 
   7   2  10        7.54        0.09      7.21 o 
   8   2  10       74.99      108.13     10.23 o 
   9   2  10        0.51       -6.98      6.98 o 
  10   2  10        0.89       -4.46     10.08 o 
 -18   3  10       30.10        9.33      5.85 o 
 -17   3  10        6.17        4.62      4.35 o 
 -16   3  10      115.83      129.96      6.44 o 
 -15   3  10       45.13       30.34     10.56 o 
 -14   3  10       81.11       76.09      6.45 o 
 -13   3  10      157.13      159.84      5.79 o 
 -12   3  10      755.47      786.52     11.64 o 
 -11   3  10      115.66      126.45      7.44 o 
 -10   3  10        5.06        4.92      4.23 o 
  -9   3  10      293.37      270.19      7.64 o 
  -8   3  10       91.87      100.08      5.93 o 
  -7   3  10       42.61       56.01      4.98 o 
  -6   3  10      876.32      898.05     12.95 o 
  -5   3  10       84.35       74.54      5.89 o 
  -4   3  10      194.16      196.15      5.91 o 
  -3   3  10        7.53       12.98      2.61 o 
  -2   3  10     1423.96     1398.39     15.64 o 
  -1   3  10        3.17        3.41      2.13 o 
   0   3  10      388.79      390.76      5.89 o 
   1   3  10      108.30      100.29      2.99 o 
   2   3  10       46.90       47.43      3.13 o 
   3   3  10      222.67      199.18      5.07 o 
   4   3  10      158.92      191.58      8.46 o 
   5   3  10       41.92       43.34      4.05 o 
   6   3  10       96.15      103.63      6.48 o 
   7   3  10      116.99      119.80      7.37 o 
   8   3  10       60.47       53.78      8.84 o 
   9   3  10        1.99       -3.71      9.26 o 
  10   3  10       37.79       47.78     13.96 o 
 -18   4  10        0.03        0.92      3.91 o 
 -17   4  10        3.21        2.09      3.52 o 
 -16   4  10       12.32        5.47      4.12 o 
 -15   4  10       64.58       67.06     13.78 o 
 -14   4  10      103.64      127.94      5.40 o 
 -13   4  10        0.82       -3.10      3.10 o 
 -12   4  10       15.78       13.73      2.94 o 
 -11   4  10       48.44       52.21      5.49 o 
 -10   4  10      147.77      167.84      7.79 o 
  -9   4  10       22.94       21.07      5.08 o 
  -8   4  10        8.38       10.02      4.93 o 
  -7   4  10        5.44        2.59      3.66 o 
  -6   4  10      148.06      134.03      5.21 o 
  -5   4  10      759.62      762.24     10.99 o 
  -4   4  10        7.90        9.82      3.66 o 
  -3   4  10      251.86      250.23      5.97 o 
  -2   4  10       23.58       27.07      2.97 o 
  -1   4  10      363.54      346.46      6.64 o 
   0   4  10      265.68      236.71      5.81 o 
   1   4  10       13.52        9.61      2.96 o 
   2   4  10     1080.91     1054.18     14.36 o 
   3   4  10      174.29      173.91      4.57 o 
   4   4  10       47.58       46.67      4.23 o 
   5   4  10       89.00       92.93      6.55 o 
   6   4  10      112.65      125.32      7.93 o 
   7   4  10        2.23        3.94      2.45 o 
   8   4  10       17.13        4.17      9.69 o 
   9   4  10        0.19        8.32     10.04 o 
 -17   5  10       25.67        7.51      6.61 o 
 -16   5  10       17.48        3.06      4.67 o 
 -15   5  10        0.12        1.43      3.09 o 
 -14   5  10       16.40        6.40      4.02 o 
 -13   5  10       24.69       20.19      5.12 o 
 -12   5  10        5.70        6.81      3.15 o 
 -11   5  10      101.36      105.34      5.31 o 
 -10   5  10        3.43        6.08      4.17 o 
  -9   5  10      126.20      137.44      6.77 o 
  -8   5  10      487.29      498.26     11.00 o 
  -7   5  10        1.08       -0.37      2.87 o 
  -6   5  10      373.03      348.48      8.55 o 
  -5   5  10      233.32      239.58      6.15 o 
  -4   5  10      360.18      368.13      7.77 o 
  -3   5  10      103.52       99.78      4.39 o 
  -2   5  10        9.75       20.10      3.43 o 
  -1   5  10      379.35      373.66      7.76 o 
   0   5  10       94.75      107.53      4.85 o 
   1   5  10      927.83      950.42     12.30 o 
   2   5  10       66.26       76.74      3.10 o 
   3   5  10       14.92       10.21      1.94 o 
   4   5  10       58.54       65.56      5.00 o 
   5   5  10       37.07       40.58      5.79 o 
   6   5  10      232.38      249.81     10.66 o 
   7   5  10       25.83       12.82      5.55 o 
   8   5  10       44.73       63.33     12.97 o 
   9   5  10       24.58        9.31     17.32 o 
 -16   6  10       12.59        5.49      4.82 o 
 -15   6  10       13.09        7.46      4.47 o 
 -14   6  10       32.82        9.01      6.20 o 
 -13   6  10       21.88       15.09      8.12 o 
 -12   6  10        0.04        0.89      1.49 o 
 -11   6  10      169.53      180.78      9.09 o 
 -10   6  10       83.48       83.15      6.62 o 
  -9   6  10      207.05      218.45      7.92 o 
  -8   6  10      134.28      131.27      6.82 o 
  -7   6  10        6.34        3.52      1.97 o 
  -6   6  10       11.43        5.76      2.81 o 
  -5   6  10      197.50      206.19      7.09 o 
  -4   6  10      289.60      257.68      9.30 o 
  -3   6  10      152.38      154.78      7.46 o 
  -2   6  10      529.29      499.55      9.50 o 
  -1   6  10       88.24      105.41      4.60 o 
   0   6  10       51.82       58.90      4.80 o 
   1   6  10       22.31       17.12      2.83 o 
   2   6  10       66.83       83.18      3.72 o 
   3   6  10        0.62        3.78      2.34 o 
   4   6  10       23.65       18.60      2.32 o 
   5   6  10       13.01        8.62      5.72 o 
   6   6  10       16.90       25.22      5.42 o 
   7   6  10        3.16        2.97      4.72 o 
   8   6  10        4.03        3.75      4.43 o 
 -16   7  10        4.85        5.67      5.47 o 
 -15   7  10        6.73        6.74      6.12 o 
 -14   7  10        0.37       -3.72      4.65 o 
 -13   7  10        9.70        7.70      5.41 o 
 -12   7  10        0.64        2.15      4.72 o 
 -11   7  10        0.04        4.08      5.95 o 
 -10   7  10       23.72       19.44      7.91 o 
  -9   7  10       43.93       54.58      7.45 o 
  -8   7  10       12.83       18.96      6.17 o 
  -7   7  10      140.26      101.50      4.11 o 
  -6   7  10      217.09      185.25     13.78 o 
  -5   7  10       32.82       32.19      3.06 o 
  -4   7  10        0.29       -1.34      2.79 o 
  -3   7  10       61.67       72.81      4.86 o 
  -2   7  10        4.51        7.30      3.62 o 
  -1   7  10        5.33        5.70      3.05 o 
   0   7  10       19.54       20.26      3.29 o 
   1   7  10        5.48        4.81      3.17 o 
   2   7  10       31.72       34.44      3.49 o 
   3   7  10       72.21       83.36      5.97 o 
   4   7  10      204.26      192.09     18.72 o 
   5   7  10       14.14       12.50      6.80 o 
   6   7  10        0.78        6.80      6.71 o 
   7   7  10        5.07        6.88      9.23 o 
 -14   8  10        5.40        3.95      5.16 o 
 -13   8  10        3.84        0.41      4.63 o 
 -12   8  10       49.97       31.01     16.13 o 
 -11   8  10        9.91        5.42      8.78 o 
 -10   8  10      109.87      129.28      9.89 o 
  -9   8  10        0.04        1.56      4.45 o 
  -8   8  10        0.01        2.95      4.59 o 
  -7   8  10        0.25        4.02      6.17 o 
  -6   8  10        3.91        0.76      1.99 o 
  -5   8  10      152.95      129.25     24.29 o 
  -4   8  10       32.39       27.89      5.74 o 
  -3   8  10       91.32       76.23     12.62 o 
  -2   8  10       12.58       13.76      3.70 o 
  -1   8  10        1.64        1.47      3.24 o 
   0   8  10        0.01        0.22      2.74 o 
   1   8  10        0.37       -1.21      2.80 o 
   2   8  10       31.65       29.14      3.60 o 
   3   8  10        2.58        1.12      2.44 o 
   4   8  10       49.34       37.61     25.69 o 
   5   8  10        1.06       -0.23      5.29 o 
   6   8  10       34.18       34.27      7.33 o 
 -13   9  10       11.45        8.54      5.49 o 
 -12   9  10        0.50        2.42      6.23 o 
 -11   9  10        8.60        1.92      4.93 o 
 -10   9  10        9.58       15.93      8.37 o 
  -9   9  10        5.95        4.87      6.46 o 
  -8   9  10        0.60        3.84      6.89 o 
  -7   9  10        0.01       -5.79      5.79 o 
  -6   9  10        0.61        5.46      5.48 o 
  -5   9  10        3.99        0.93      1.72 o 
  -4   9  10        7.63        8.22      3.23 o 
  -3   9  10        5.18        7.21      3.36 o 
  -2   9  10        3.62        2.84      3.11 o 
  -1   9  10        0.02        2.25      2.71 o 
   0   9  10        1.75       -0.15      2.23 o 
   1   9  10       24.31       18.98      4.24 o 
   2   9  10        4.92        3.15      3.20 o 
   3   9  10        8.63        6.57      2.81 o 
   4   9  10        1.93        0.28      4.89 o 
   5   9  10        3.73       -1.07      6.43 o 
 -11  10  10        2.75        4.58      5.56 o 
 -10  10  10        9.49       15.00      6.85 o 
  -9  10  10       12.13        5.15      5.92 o 
  -8  10  10        0.53       10.37      6.22 o 
  -7  10  10       59.09       60.30      6.58 o 
  -6  10  10        4.28        3.87      4.78 o 
  -5  10  10       11.70        7.94      5.85 o 
  -4  10  10       25.96       19.01      8.70 o 
  -3  10  10       44.10       40.57     17.30 o 
  -2  10  10        5.81        3.22      2.67 o 
  -1  10  10       38.92       37.92      6.26 o 
   0  10  10       33.84       29.37      5.19 o 
   1  10  10       32.37       18.32      5.31 o 
   2  10  10        2.80        2.76      3.61 o 
   3  10  10       16.42       15.14      6.54 o 
  -8  11  10       15.79       21.97      6.82 o 
  -7  11  10        0.10        2.54      6.11 o 
  -6  11  10        3.91       -0.18      5.26 o 
  -5  11  10       36.07       20.04     10.37 o 
  -4  11  10        0.16        3.42      5.46 o 
  -3  11  10       35.47       27.52     13.92 o 
  -2  11  10       23.53       10.15      5.39 o 
  -1  11  10        7.38        7.60      7.03 o 
   0  11  10       13.40       12.18      5.31 o 
 -17   0  11        4.35        2.47      5.62 o 
 -15   0  11        2.55        1.12      3.63 o 
 -13   0  11       39.35       32.78      6.87 o 
 -11   0  11      490.78      573.76     17.46 o 
  -9   0  11      880.05      951.43     18.61 o 
  -7   0  11      766.13      769.93     15.15 o 
  -5   0  11     1130.65     1131.18     19.29 o 
  -3   0  11      204.52      214.08     10.02 o 
  -1   0  11      211.84      206.12      5.67 o 
   1   0  11      726.79      704.81     13.03 o 
   3   0  11       14.25       16.42      2.53 o 
   5   0  11      104.37      124.57     14.03 o 
   7   0  11       61.77       88.15     23.19 o 
   9   0  11       24.58       50.90     14.74 o 
 -18   1  11        4.08        0.77      3.09 o 
 -17   1  11        0.02        0.99      3.06 o 
 -16   1  11       52.02       52.15     10.94 o 
 -15   1  11       49.69       60.86      6.36 o 
 -14   1  11       51.87       49.40      9.59 o 
 -13   1  11        0.19        0.33      3.40 o 
 -12   1  11        4.83        5.86      4.01 o 
 -11   1  11        0.18        0.50      3.23 o 
 -10   1  11      107.90      135.42      7.08 o 
  -9   1  11      210.29      229.53      7.77 o 
  -8   1  11       22.32       33.01      5.25 o 
  -7   1  11      253.98      261.89      6.29 o 
  -6   1  11      523.95      560.97     10.02 o 
  -5   1  11      383.77      402.30      8.80 o 
  -4   1  11       12.84       17.02      3.09 o 
  -3   1  11      158.83      145.10      4.81 o 
  -2   1  11      612.51      588.64      8.41 o 
  -1   1  11      648.51      626.44      8.43 o 
   0   1  11       28.65       25.27      2.85 o 
   1   1  11      458.08      481.38      7.62 o 
   2   1  11        4.81        4.06      1.73 o 
   3   1  11        0.36       -1.11      1.11 o 
   4   1  11      156.27      157.58     11.71 o 
   5   1  11       10.04       11.35      2.35 o 
   6   1  11       54.08       62.45      8.73 o 
   7   1  11       25.05       30.60      8.24 o 
   8   1  11       44.04       18.05     20.99 o 
   9   1  11       16.89       22.00     12.28 o 
 -18   2  11        1.06       -1.71      4.07 o 
 -17   2  11        0.32       -3.24      3.51 o 
 -16   2  11       31.79       18.17      7.00 o 
 -15   2  11      130.83      170.12      6.86 o 
 -14   2  11        5.16        0.20      2.62 o 
 -13   2  11       10.63       15.40      3.62 o 
 -12   2  11       11.25        3.84      4.56 o 
 -11   2  11       54.99       67.11      5.79 o 
 -10   2  11       21.50       32.96      4.80 o 
  -9   2  11       74.10       88.67      6.04 o 
  -8   2  11       17.70       20.39      4.07 o 
  -7   2  11       13.12       15.87      4.75 o 
  -6   2  11       13.97       17.62      3.84 o 
  -5   2  11       48.03       59.88      4.19 o 
  -4   2  11      139.72      144.81      5.43 o 
  -3   2  11      946.30      935.02     12.18 o 
  -2   2  11       42.64       50.63      3.46 o 
  -1   2  11        4.05        5.99      2.71 o 
   0   2  11        5.01        3.92      2.73 o 
   1   2  11      165.57      153.10      4.00 o 
   2   2  11      158.74      159.82      7.25 o 
   3   2  11       51.57       52.67      3.49 o 
   4   2  11        0.15       -0.23      2.35 o 
   5   2  11        0.23       -2.16      2.16 o 
   6   2  11        2.21       -3.79      6.01 o 
   7   2  11       51.69       58.74     14.75 o 
   8   2  11       42.84       61.75      9.77 o 
   9   2  11       19.85       38.05     21.04 o 
 -18   3  11        0.12        2.09      3.82 o 
 -17   3  11       19.47        6.11      4.04 o 
 -16   3  11       53.43       41.69     13.85 o 
 -15   3  11       25.93       13.84      5.94 o 
 -14   3  11        4.77        3.35      3.34 o 
 -13   3  11       80.62      103.30      5.45 o 
 -12   3  11      189.37      220.63     11.68 o 
 -11   3  11        6.36        4.77      4.38 o 
 -10   3  11        1.55        2.54      3.57 o 
  -9   3  11        8.39       23.49      4.49 o 
  -8   3  11       16.69       13.52      3.66 o 
  -7   3  11     1227.74     1274.56     16.42 o 
  -6   3  11      206.37      184.48      5.64 o 
  -5   3  11       87.97       96.69      5.81 o 
  -4   3  11     1115.42     1119.94     14.06 o 
  -3   3  11        0.15       -0.51      2.42 o 
  -2   3  11        8.00        9.96      2.54 o 
  -1   3  11      164.59      170.05      4.21 o 
   0   3  11      616.56      612.13      7.44 o 
   1   3  11       74.09       79.41      2.58 o 
   2   3  11       29.38       25.24      2.21 o 
   3   3  11       54.61       46.46      3.88 o 
   4   3  11       84.35       89.03      4.56 o 
   5   3  11       64.20       60.15     18.83 o 
   6   3  11      147.00      178.39     17.29 o 
   7   3  11        8.12       16.58      7.41 o 
   8   3  11       10.08        9.43     10.23 o 
   9   3  11        5.37       19.88     11.87 o 
 -17   4  11        8.88        4.07      3.88 o 
 -16   4  11       88.06       89.83     11.48 o 
 -15   4  11      167.93      148.96      7.38 o 
 -14   4  11       16.15        9.26      4.56 o 
 -13   4  11       37.17       41.42      6.31 o 
 -12   4  11       16.58       19.10      3.18 o 
 -11   4  11        3.55       -2.19      4.33 o 
 -10   4  11        0.17        3.29      3.93 o 
  -9   4  11      193.22      211.47      8.00 o 
  -8   4  11        6.93        7.05      4.32 o 
  -7   4  11      300.47      312.25      8.13 o 
  -6   4  11        3.01        0.03      2.85 o 
  -5   4  11      111.92      104.87      5.17 o 
  -4   4  11      562.75      542.29      9.95 o 
  -3   4  11      127.08      126.34      5.33 o 
  -2   4  11       39.44       34.85      2.99 o 
  -1   4  11     1375.67     1446.08     16.23 o 
   0   4  11      214.33      210.75      5.83 o 
   1   4  11      243.93      250.71      6.64 o 
   2   4  11       22.71       20.98      3.24 o 
   3   4  11       13.19        8.10      1.54 o 
   4   4  11       18.86       15.43      5.37 o 
   5   4  11       11.88       14.94      4.24 o 
   6   4  11       34.35       39.82      4.69 o 
   7   4  11       41.38       55.97      8.82 o 
   8   4  11        2.63        9.31     10.49 o 
 -17   5  11       89.51      118.19      8.85 o 
 -16   5  11       14.42        4.75      4.64 o 
 -15   5  11       24.64       16.57      5.91 o 
 -14   5  11       70.73       66.18     13.82 o 
 -13   5  11      192.41      190.34      6.59 o 
 -12   5  11       81.56       84.13      4.48 o 
 -11   5  11      345.77      354.29     10.19 o 
 -10   5  11      357.62      394.66     10.33 o 
  -9   5  11        5.99        8.38      4.28 o 
  -8   5  11       36.91       47.90      4.86 o 
  -7   5  11       22.03       24.32      4.48 o 
  -6   5  11      383.55      372.46      8.64 o 
  -5   5  11     1203.64     1199.70     22.10 o 
  -4   5  11        5.43        1.20      2.43 o 
  -3   5  11      315.81      333.43      6.71 o 
  -2   5  11       37.75       36.19      3.83 o 
  -1   5  11      219.62      232.63      7.04 o 
   0   5  11      407.04      423.00      7.55 o 
   1   5  11       24.15       22.62      3.02 o 
   2   5  11        3.94        3.77      1.84 o 
   3   5  11       92.20       92.92      5.09 o 
   4   5  11       92.75       96.04     16.14 o 
   5   5  11       71.11       81.82      7.95 o 
   6   5  11       19.42       17.99      4.41 o 
   8   5  11        1.44       -4.72      9.72 o 
 -16   6  11       52.41       19.95     12.76 o 
 -15   6  11       47.70       20.72      9.39 o 
 -14   6  11      167.34      183.67      8.50 o 
 -13   6  11       58.97       39.61     19.61 o 
 -12   6  11       39.74       42.69     12.39 o 
 -11   6  11       21.78       26.12      4.82 o 
 -10   6  11        3.15        2.25      4.15 o 
  -9   6  11       40.19       36.68      6.19 o 
  -8   6  11        0.41        2.30      2.04 o 
  -7   6  11       30.38       29.85      3.88 o 
  -6   6  11       41.48       56.29      5.80 o 
  -5   6  11       11.74       12.04      3.07 o 
  -4   6  11      228.32      208.34     10.02 o 
  -3   6  11       24.07       29.57      4.30 o 
  -2   6  11      412.31      418.59      8.65 o 
  -1   6  11       77.80       74.31      4.66 o 
   0   6  11        8.62        5.55      3.88 o 
   1   6  11       52.18       59.33      5.20 o 
   2   6  11        8.42       12.35      3.08 o 
   3   6  11       11.82       10.70      2.62 o 
   4   6  11        0.11       -4.45      4.49 o 
   5   6  11       82.36      121.45      7.58 o 
   6   6  11       14.97        8.48      5.06 o 
   7   6  11        0.88        0.56      2.86 o 
 -15   7  11        1.19        1.64      4.92 o 
 -14   7  11       12.79        3.95      4.88 o 
 -13   7  11       14.59       22.80     11.10 o 
 -12   7  11        6.73        4.13      5.54 o 
 -11   7  11        0.71       10.81      6.62 o 
 -10   7  11        0.21        2.61      6.23 o 
  -9   7  11       29.87       24.18      9.49 o 
  -8   7  11       61.63        2.53      7.43 o 
  -7   7  11      538.38      568.70     14.86 o 
  -6   7  11       31.18       23.11      3.95 o 
  -5   7  11        8.91       14.33      4.18 o 
  -4   7  11        9.48       20.06      4.56 o 
  -3   7  11       19.47       25.12      3.72 o 
  -2   7  11      125.71      140.40      5.44 o 
  -1   7  11       20.72       24.68      4.32 o 
   0   7  11       60.37       62.71      4.65 o 
   1   7  11        0.50        1.51      2.21 o 
   2   7  11       26.16       27.72      3.40 o 
   3   7  11        5.87        4.58      2.31 o 
   4   7  11        9.16       15.88      8.95 o 
   5   7  11       33.25       45.87     11.36 o 
   6   7  11       29.12       19.20      8.94 o 
 -14   8  11        0.49       -0.59      5.46 o 
 -13   8  11        0.30       -0.31      4.41 o 
 -12   8  11       29.58       34.88     13.46 o 
 -11   8  11        4.86        4.81      7.55 o 
 -10   8  11        9.06       12.03      6.81 o 
  -9   8  11       44.64       47.83      9.45 o 
  -8   8  11      153.34      176.44     12.34 o 
  -7   8  11        0.48        3.38      3.34 o 
  -6   8  11      173.84      230.95     12.94 o 
  -5   8  11       68.11       61.90     13.52 o 
  -4   8  11        0.08        1.92      3.21 o 
  -3   8  11      139.85      140.14      6.29 o 
  -2   8  11       28.45       28.72      5.48 o 
  -1   8  11       24.22       19.04      4.31 o 
   0   8  11       79.04       95.86      4.85 o 
   1   8  11       13.73       10.47      3.10 o 
   2   8  11       18.10       16.47      3.80 o 
   3   8  11        9.74        8.99      5.80 o 
   4   8  11        9.11       12.03      6.16 o 
   5   8  11        5.54        4.36      5.71 o 
 -12   9  11        3.13        2.05      4.78 o 
 -11   9  11        3.36        1.70      6.20 o 
 -10   9  11       59.92       81.76     11.63 o 
  -9   9  11        5.85        7.37      5.87 o 
  -8   9  11       51.84       62.91      7.83 o 
  -7   9  11        0.07       -0.49      4.70 o 
  -6   9  11       20.99       32.21     11.32 o 
  -5   9  11       77.77        0.58      7.84 o 
  -4   9  11        1.89        1.02      2.97 o 
  -3   9  11        7.64        6.83      3.03 o 
  -2   9  11        0.02        0.58      3.07 o 
  -1   9  11        0.51       -0.03      2.59 o 
   0   9  11       30.80       29.19      4.31 o 
   1   9  11        8.63        7.67      4.46 o 
   2   9  11        3.25        5.10      2.76 o 
   3   9  11        2.91        0.53      4.52 o 
 -10  10  11        0.20       -2.18      6.48 o 
  -9  10  11        0.22       -6.19      7.06 o 
  -8  10  11        8.17        8.28      6.84 o 
  -7  10  11        6.50       -1.99      6.02 o 
  -6  10  11       32.50       33.53     15.53 o 
  -5  10  11        1.07       -0.50      4.68 o 
  -4  10  11       14.18       10.89      5.44 o 
  -3  10  11        3.46        1.78      4.22 o 
  -2  10  11        3.41        1.90      3.71 o 
  -1  10  11       15.44       14.06      4.87 o 
   0  10  11        0.04        0.00      2.31 o 
   1  10  11       22.84       14.01      3.87 o 
  -6  11  11        3.48        1.84      5.34 o 
  -5  11  11        2.11        0.58      4.01 o 
  -4  11  11       24.14       14.53      9.30 o 
  -3  11  11       22.08        5.81      4.98 o 
 -18   0  12       33.53       18.96      8.66 o 
 -16   0  12        6.29        5.57      5.57 o 
 -14   0  12       55.26       64.79     41.60 o 
 -12   0  12      212.25      217.85     17.79 o 
 -10   0  12      698.14      697.96     16.85 o 
  -8   0  12      185.54      202.27     13.05 o 
  -6   0  12      292.50      317.29     16.66 o 
  -4   0  12       72.96       72.84      5.49 o 
  -2   0  12     1291.28     1204.91     20.07 o 
   0   0  12     1179.24     1157.23     18.42 o 
   2   0  12        2.37        3.51      2.19 o 
   4   0  12      261.87      194.20     49.99 o 
   6   0  12       53.41       62.96     13.63 o 
   8   0  12       27.15       14.90     11.83 o 
 -18   1  12        6.87       -4.08      4.08 o 
 -17   1  12        5.23        1.57      3.15 o 
 -16   1  12        0.09        0.37      3.88 o 
 -15   1  12       19.00       14.68      4.90 o 
 -14   1  12        3.26        7.64      5.49 o 
 -13   1  12       17.65        6.39      4.07 o 
 -12   1  12        7.94       12.91      4.34 o 
 -11   1  12        5.81        2.39      3.48 o 
 -10   1  12       84.98       78.26      6.52 o 
  -9   1  12       23.26       27.87      5.13 o 
  -8   1  12       19.51       25.62      3.93 o 
  -7   1  12       61.43       65.60      4.76 o 
  -6   1  12       35.65       43.70      4.57 o 
  -5   1  12       45.41       52.93      5.82 o 
  -4   1  12      292.88      299.90      7.52 o 
  -3   1  12      167.60      168.24      4.88 o 
  -2   1  12       12.05       10.83      2.35 o 
  -1   1  12      561.20      515.08      7.80 o 
   0   1  12      100.87       86.75      3.95 o 
   1   1  12        2.16        4.47      1.74 o 
   2   1  12       12.54       13.09      1.59 o 
   3   1  12       87.27       74.93      3.67 o 
   4   1  12        3.67        4.94      1.62 o 
   5   1  12        9.30       10.27     11.05 o 
   6   1  12        1.66        9.26      7.21 o 
   7   1  12       12.23       21.24      8.55 o 
   8   1  12        0.55       -4.20     11.55 o 
 -18   2  12        1.41       -2.57      3.48 o 
 -17   2  12        5.65        5.55      3.67 o 
 -16   2  12        6.37        5.25      4.03 o 
 -15   2  12        7.29        3.89      3.20 o 
 -14   2  12      114.17       98.22     15.62 o 
 -13   2  12       54.52       20.52     19.73 o 
 -12   2  12      154.57      198.20      8.08 o 
 -11   2  12       29.19       29.39      5.16 o 
 -10   2  12       98.34       98.54      6.06 o 
  -9   2  12       88.41       90.58      6.40 o 
  -8   2  12       51.75       37.98      4.69 o 
  -7   2  12       59.04       69.44      5.38 o 
  -6   2  12       13.50       20.59      4.19 o 
  -5   2  12      421.18      411.48      9.57 o 
  -4   2  12      270.05      269.95      6.54 o 
  -3   2  12      170.53      151.88      4.86 o 
  -2   2  12      369.64      352.80      6.86 o 
  -1   2  12       25.79       20.65      2.86 o 
   0   2  12      758.87      744.03      9.33 o 
   1   2  12       54.91       56.00      3.52 o 
   2   2  12      201.53      210.05      7.00 o 
   3   2  12      172.66      171.75      9.82 o 
   4   2  12      132.19      112.22     10.01 o 
   5   2  12       42.53       60.33      9.11 o 
   6   2  12      108.20      123.04     11.18 o 
   7   2  12       60.99       82.65     26.64 o 
   8   2  12       36.86       52.27     13.95 o 
 -18   3  12        4.72        1.74      3.73 o 
 -17   3  12       23.51        9.55      4.51 o 
 -16   3  12        6.00       -0.90      3.44 o 
 -15   3  12       15.13        8.64      4.13 o 
 -14   3  12        0.35       -1.08      3.50 o 
 -13   3  12        2.20       -0.25      3.85 o 
 -12   3  12      247.92      272.31     10.09 o 
 -11   3  12       34.04       31.59      4.99 o 
 -10   3  12        8.44        6.92      3.81 o 
  -9   3  12       13.40       19.76      4.50 o 
  -8   3  12       12.51       14.88      4.12 o 
  -7   3  12       25.92       27.89      4.37 o 
  -6   3  12      138.61      151.42      5.51 o 
  -5   3  12        5.51        6.60      3.00 o 
  -4   3  12      264.37      295.68     10.28 o 
  -3   3  12       49.35       49.42      3.64 o 
  -2   3  12       60.84       57.30      3.48 o 
  -1   3  12       41.80       44.87      5.33 o 
   0   3  12        0.35       -1.85      1.85 o 
   1   3  12        5.64        4.14      1.76 o 
   2   3  12       85.46       79.69      4.07 o 
   3   3  12        5.79        6.18      3.04 o 
   4   3  12        7.83        4.52      2.69 o 
   5   3  12        2.24        3.25      3.36 o 
   6   3  12        1.98        1.59      9.54 o 
   7   3  12        0.62       10.62     10.46 o 
   8   3  12       11.35        6.11     17.00 o 
 -17   4  12        0.67        0.07      2.77 o 
 -16   4  12        4.42        4.61      3.91 o 
 -15   4  12       54.17       28.76     11.39 o 
 -14   4  12        2.37        8.22      4.38 o 
 -13   4  12        0.53       -2.54      2.67 o 
 -12   4  12       88.43       81.65      8.09 o 
 -11   4  12       96.44      124.72      9.71 o 
 -10   4  12       29.96       29.74      4.92 o 
  -9   4  12       28.16       31.37      5.56 o 
  -8   4  12       16.64       12.51      3.92 o 
  -7   4  12       29.23       28.51      5.20 o 
  -6   4  12       96.20      101.90      6.15 o 
  -5   4  12       41.61       50.02      6.81 o 
  -4   4  12        0.04       -2.89      3.50 o 
  -3   4  12      190.86      210.49      5.66 o 
  -2   4  12      417.97      401.11      7.34 o 
  -1   4  12      237.42      242.70      5.03 o 
   0   4  12       15.06       16.77      2.87 o 
   1   4  12        6.06        2.38      2.76 o 
   2   4  12      100.60       92.02      4.58 o 
   3   4  12       71.21       78.01      6.80 o 
   4   4  12        1.43        4.16      2.74 o 
   5   4  12       44.95       48.62      5.07 o 
   6   4  12        7.27       11.43      7.36 o 
   7   4  12       10.75       14.26     11.45 o 
 -17   5  12        0.13        2.21      4.51 o 
 -16   5  12      101.38      123.36      7.93 o 
 -15   5  12        3.99        3.03      4.23 o 
 -14   5  12        5.14        1.13      3.18 o 
 -13   5  12        5.45        7.03      2.97 o 
 -12   5  12       48.93       31.72     10.06 o 
 -11   5  12        7.79        2.39      4.73 o 
 -10   5  12      192.63      203.26      9.31 o 
  -9   5  12       97.72       93.60      8.81 o 
  -8   5  12       12.09       13.53      4.67 o 
  -7   5  12       37.69       50.85      5.60 o 
  -6   5  12       46.39       59.70      6.60 o 
  -5   5  12       12.78       17.58      3.06 o 
  -4   5  12       72.33       73.47      4.85 o 
  -3   5  12        1.36        2.71      2.98 o 
  -2   5  12       32.21       33.04      3.75 o 
  -1   5  12       12.13       12.46      3.93 o 
   0   5  12       43.56       50.78      4.26 o 
   1   5  12       13.56       12.42      3.75 o 
   2   5  12       20.33       13.17      2.22 o 
   3   5  12        0.90       -1.41      5.88 o 
   4   5  12        0.10       -3.62      5.77 o 
   5   5  12        2.95        3.71      4.05 o 
   6   5  12        5.37       12.04     10.45 o 
   7   5  12        7.04        7.48     17.42 o 
 -16   6  12        9.49        0.16      3.87 o 
 -15   6  12       24.74        7.75      5.09 o 
 -14   6  12        1.15       -0.27      3.76 o 
 -13   6  12        0.01       -4.88      4.88 o 
 -12   6  12       12.78        7.98      3.03 o 
 -11   6  12        0.09       -0.79      2.29 o 
 -10   6  12        0.83        0.97      5.29 o 
  -9   6  12      109.38      107.10      6.77 o 
  -8   6  12      111.71      111.50      7.06 o 
  -7   6  12      130.88      115.09      5.51 o 
  -6   6  12       76.52       81.39      4.12 o 
  -5   6  12        0.04        2.80      2.50 o 
  -4   6  12       70.09       67.59      4.93 o 
  -3   6  12      167.10      168.57      6.81 o 
  -2   6  12      561.61      556.77     10.42 o 
  -1   6  12        1.19       -1.94      3.09 o 
   0   6  12       24.44       27.22      3.51 o 
   1   6  12      117.96      133.25      4.91 o 
   2   6  12        6.80        5.63      2.34 o 
   3   6  12       16.13       20.61      5.65 o 
   4   6  12      194.39      217.13     14.81 o 
   5   6  12        0.04        4.29      5.30 o 
   6   6  12        2.65        7.80      5.10 o 
 -15   7  12        1.22        4.36      6.50 o 
 -14   7  12       12.70        6.35      7.35 o 
 -13   7  12        0.08        1.66      7.06 o 
 -12   7  12       15.05       10.40      6.33 o 
 -11   7  12        0.91       -5.03      6.11 o 
 -10   7  12        6.79        8.40      6.93 o 
  -9   7  12        0.26        0.19      1.75 o 
  -8   7  12        6.62        8.49      4.38 o 
  -7   7  12        8.72        8.86      4.53 o 
  -6   7  12        8.11        7.43      4.07 o 
  -5   7  12        4.75        2.10      2.86 o 
  -4   7  12        5.45        2.46      3.27 o 
  -3   7  12      294.62      308.27      8.92 o 
  -2   7  12        1.28       -2.10      2.93 o 
  -1   7  12        0.10        1.55      3.48 o 
   0   7  12       13.74       19.13      3.97 o 
   1   7  12      115.16      119.39      7.71 o 
   2   7  12       42.08       37.27      4.66 o 
   3   7  12       46.79       65.61      6.55 o 
   4   7  12        4.06       11.12      5.97 o 
   5   7  12       14.79       21.66      8.40 o 
 -13   8  12        0.58        0.99      4.48 o 
 -12   8  12        0.00       -1.84      6.94 o 
 -11   8  12        5.87        6.71      6.96 o 
 -10   8  12        0.89       -4.23      8.12 o 
  -9   8  12        5.77        7.61      5.59 o 
  -8   8  12        6.84        6.02      6.02 o 
  -7   8  12        3.81        3.19      2.77 o 
  -6   8  12       64.18       60.97     10.95 o 
  -5   8  12       42.44       37.40      6.93 o 
  -4   8  12       24.12       22.75      5.44 o 
  -3   8  12        1.36       -2.12      2.96 o 
  -2   8  12        2.97        3.73      3.56 o 
  -1   8  12       40.72       46.91      8.35 o 
   0   8  12       12.15       12.58      3.50 o 
   1   8  12       11.08        8.72      3.13 o 
   2   8  12       40.34       40.80     13.75 o 
   3   8  12        5.85        5.50      7.01 o 
 -12   9  12        2.51        5.49      7.23 o 
 -11   9  12        2.52       -2.95      5.98 o 
 -10   9  12        5.06        3.68      6.49 o 
  -9   9  12        1.29        2.95      6.20 o 
  -8   9  12        2.45       -0.71      5.74 o 
  -7   9  12        5.45       11.22      6.97 o 
  -6   9  12       32.37       11.62     10.75 o 
  -5   9  12       17.24        5.51      6.32 o 
  -4   9  12        0.01       -1.56      3.48 o 
  -3   9  12       14.78        8.83      3.56 o 
  -2   9  12        7.20        5.71      3.17 o 
  -1   9  12       35.45       35.43      4.29 o 
   0   9  12        0.12        1.19      3.13 o 
   1   9  12       11.62        7.65      3.94 o 
   2   9  12        0.05        0.87      5.18 o 
  -9  10  12        6.80        8.95     10.47 o 
  -8  10  12       11.61       18.67      8.21 o 
  -7  10  12      107.68       94.78     27.74 o 
  -6  10  12       90.30       96.27      8.16 o 
  -5  10  12       29.19       16.12      9.65 o 
  -4  10  12        0.52       -0.82      4.40 o 
  -3  10  12        3.90        3.41      4.02 o 
  -2  10  12        0.43        0.75      2.80 o 
  -1  10  12        0.11       -1.40      3.77 o 
 -17   0  13        5.27        3.80      4.88 o 
 -15   0  13       36.61       16.08     22.36 o 
 -13   0  13       57.88       34.63     38.49 o 
 -11   0  13       29.59       33.81     11.22 o 
  -9   0  13       34.89       23.33      5.95 o 
  -7   0  13     1468.76     1491.96     28.21 o 
  -5   0  13      183.16      195.77      9.26 o 
  -3   0  13        9.78       14.91      6.16 o 
  -1   0  13      149.27      139.85      6.30 o 
   1   0  13       53.32       45.27      3.73 o 
   3   0  13      276.68      221.16     19.22 o 
   5   0  13      109.56      111.61     15.85 o 
   7   0  13       33.71        1.41     15.31 o 
 -18   1  13        9.74        9.08      4.37 o 
 -17   1  13        2.68        7.13      4.19 o 
 -16   1  13        0.08       -1.29      3.20 o 
 -15   1  13        0.08        0.32      3.37 o 
 -14   1  13        1.91       -0.88      5.99 o 
 -13   1  13        2.60        1.23      4.02 o 
 -12   1  13       43.10       40.10      6.31 o 
 -11   1  13       41.39       53.55      7.20 o 
 -10   1  13       15.90       17.13      5.20 o 
  -9   1  13        0.66        2.16      3.71 o 
  -8   1  13        1.62        1.01      3.11 o 
  -7   1  13        0.20       -1.08      2.99 o 
  -6   1  13        3.60       10.68      3.30 o 
  -5   1  13        5.83        8.96      3.23 o 
  -4   1  13        3.92        5.05      2.60 o 
  -3   1  13      151.37      152.78      4.52 o 
  -2   1  13       39.95       43.41      3.40 o 
  -1   1  13        2.01        1.49      1.77 o 
   0   1  13        6.05        9.68      2.43 o 
   1   1  13       69.97       65.76      3.11 o 
   2   1  13        0.08        0.58      1.85 o 
   3   1  13        6.44        5.74      1.18 o 
   4   1  13        0.23       -1.60      5.88 o 
   5   1  13        2.17        8.86      7.32 o 
   6   1  13        0.70        5.65     12.08 o 
   7   1  13       10.04        4.80      7.46 o 
 -18   2  13        5.02        4.36      4.13 o 
 -17   2  13        4.06        4.21      3.58 o 
 -16   2  13       32.48       28.96      6.89 o 
 -15   2  13       39.79       52.45     14.80 o 
 -14   2  13       47.14       30.32     17.35 o 
 -13   2  13       11.04       13.88      5.73 o 
 -12   2  13       18.68       15.19      5.13 o 
 -11   2  13      297.14      309.76      9.51 o 
 -10   2  13       34.31       32.74      4.84 o 
  -9   2  13      177.87      201.59      9.11 o 
  -8   2  13       71.90       58.21      7.70 o 
  -7   2  13       21.16       19.94      4.21 o 
  -6   2  13      422.25      440.16      9.09 o 
  -5   2  13     1039.80     1101.21     16.72 o 
  -4   2  13       84.19       70.72      4.72 o 
  -3   2  13       58.71       61.24      3.96 o 
  -2   2  13       31.24       33.50      3.30 o 
  -1   2  13        6.51        6.18      2.33 o 
   0   2  13       11.23       16.64      2.46 o 
   1   2  13      169.39      167.74      6.61 o 
   2   2  13       22.23       18.83      1.95 o 
   3   2  13       39.08       35.36      3.73 o 
   4   2  13       46.05       37.03     15.56 o 
   5   2  13       73.41       91.50     16.94 o 
   6   2  13       31.03       42.17     15.22 o 
   7   2  13        6.43       -2.25     15.32 o 
 -17   3  13        0.17        0.25      3.25 o 
 -16   3  13        2.68        2.74      3.12 o 
 -15   3  13       28.88       23.31      9.27 o 
 -14   3  13        1.12        2.55      3.01 o 
 -13   3  13       10.69       12.63      5.87 o 
 -12   3  13        0.53        1.64      4.21 o 
 -11   3  13        4.59        4.82      4.88 o 
 -10   3  13        0.43        3.98      3.70 o 
  -9   3  13       98.02      114.47      7.12 o 
  -8   3  13      147.00      160.89      6.91 o 
  -7   3  13       41.40       40.63      4.84 o 
  -6   3  13       71.78       88.41      5.84 o 
  -5   3  13      268.07      275.77      7.23 o 
  -4   3  13       69.01       68.46      5.14 o 
  -3   3  13       31.47       47.09      3.78 o 
  -2   3  13      139.90      144.00      7.84 o 
  -1   3  13        1.38        1.52      1.96 o 
   0   3  13       17.07       16.75      2.32 o 
   1   3  13        0.23        0.16      1.44 o 
   2   3  13       82.15       82.37      4.92 o 
   3   3  13        7.44        9.76      4.22 o 
   4   3  13        2.96       -4.86      4.86 o 
   5   3  13       29.34       32.27      8.73 o 
   6   3  13       29.59       29.17     20.42 o 
 -17   4  13        0.01        0.89      2.53 o 
 -16   4  13        1.59       -1.48      3.59 o 
 -15   4  13        4.98        0.50      3.34 o 
 -14   4  13       36.47       26.80      9.03 o 
 -13   4  13        8.79        9.25      7.88 o 
 -12   4  13        0.28        6.69      5.48 o 
 -11   4  13       13.40       11.65      5.69 o 
 -10   4  13       16.11        7.54      4.67 o 
  -9   4  13       33.75       26.99      5.70 o 
  -8   4  13      308.40      332.90     12.52 o 
  -7   4  13       38.65       48.41      5.97 o 
  -6   4  13       19.87       26.97      4.54 o 
  -5   4  13       51.58       56.30      4.77 o 
  -4   4  13        0.89        5.15      2.94 o 
  -3   4  13       86.28       85.69      4.55 o 
  -2   4  13       11.98       21.54      3.53 o 
  -1   4  13      358.57      368.62      6.53 o 
   0   4  13       75.46       82.08      5.42 o 
   1   4  13       19.80       25.36      4.43 o 
   2   4  13       86.07       93.82      6.92 o 
   3   4  13       53.95       52.85      5.28 o 
   4   4  13       86.09      102.05      6.67 o 
   5   4  13       34.39       54.76     13.29 o 
   6   4  13       41.65       60.28     14.17 o 
 -16   5  13        1.00       -3.14      4.49 o 
 -15   5  13        2.42        0.59      4.05 o 
 -14   5  13        0.91        1.82      3.23 o 
 -13   5  13       17.41       10.82      4.13 o 
 -12   5  13        3.65        1.42      4.55 o 
 -11   5  13      172.66      196.42      9.07 o 
 -10   5  13       48.70       54.56      9.54 o 
  -9   5  13      172.18      184.39      9.03 o 
  -8   5  13        0.64        4.37      5.51 o 
  -7   5  13      174.43      180.47      7.99 o 
  -6   5  13       22.91       31.90      4.39 o 
  -5   5  13       26.50       28.50      4.24 o 
  -4   5  13       44.62       39.49      4.31 o 
  -3   5  13       30.01       29.11      3.82 o 
  -2   5  13      106.19      115.03      4.99 o 
  -1   5  13       16.39       18.68      3.76 o 
   0   5  13       10.64       17.75      4.06 o 
   1   5  13        0.30        0.89      2.29 o 
   2   5  13        0.50        1.97      3.72 o 
   3   5  13       18.96       12.41      6.14 o 
   4   5  13       12.27       12.93      5.10 o 
   5   5  13       36.78       27.54     11.62 o 
 -15   6  13        4.37       -0.77      3.97 o 
 -14   6  13        0.01        2.20      5.57 o 
 -13   6  13        9.21        9.09      6.39 o 
 -12   6  13        7.62        2.58      5.28 o 
 -11   6  13       15.94       11.99      6.17 o 
 -10   6  13       88.76      100.37     18.93 o 
  -9   6  13      101.70      112.91      7.60 o 
  -8   6  13       19.61       24.07      3.42 o 
  -7   6  13      296.34      276.74     10.85 o 
  -6   6  13        5.76        3.98      2.76 o 
  -5   6  13       67.31       24.79     14.97 o 
  -4   6  13      147.95      171.74      6.48 o 
  -3   6  13        8.83        7.72      4.82 o 
  -2   6  13       12.18        9.72      3.37 o 
  -1   6  13      238.67      254.00      8.03 o 
   0   6  13        4.35        7.78      3.61 o 
   1   6  13       72.36       74.69      5.22 o 
   2   6  13      125.12      135.92      6.92 o 
   3   6  13        1.47        4.29      3.94 o 
   4   6  13       70.39       92.00      8.17 o 
 -14   7  13       18.06        8.11      6.71 o 
 -13   7  13        6.81        2.61      5.25 o 
 -12   7  13       14.02        4.69      6.70 o 
 -11   7  13        0.42       -0.15      4.57 o 
 -10   7  13        0.07       -0.74      4.95 o 
  -9   7  13       21.16       15.86      3.81 o 
  -8   7  13       56.97       62.63     14.18 o 
  -7   7  13       16.32       12.36      3.41 o 
  -6   7  13       15.70       16.48      3.91 o 
  -5   7  13       58.09       41.86     12.00 o 
  -4   7  13       68.21       66.83      5.41 o 
  -3   7  13        0.05        0.96      2.89 o 
  -2   7  13       14.00        3.33      3.52 o 
  -1   7  13        0.37        2.47      3.64 o 
   0   7  13        2.59        0.75      2.53 o 
   1   7  13        7.98        6.91      2.82 o 
   2   7  13        3.84        3.81      4.37 o 
   3   7  13        0.16        4.99      7.73 o 
 -13   8  13        1.87        4.80      7.23 o 
 -12   8  13        0.14        2.11      6.23 o 
 -11   8  13       24.27       27.34      9.40 o 
 -10   8  13        1.28        1.47      5.85 o 
  -9   8  13        8.66       10.40      6.40 o 
  -8   8  13        9.04       15.09      6.17 o 
  -7   8  13        4.17        3.63      8.20 o 
  -6   8  13       50.32       65.07     10.07 o 
  -5   8  13       60.73       60.41     12.01 o 
  -4   8  13        0.18        0.72      3.44 o 
  -3   8  13       46.04       41.71      8.35 o 
  -2   8  13        1.22       -0.12      2.38 o 
  -1   8  13       13.62        9.04      3.98 o 
   0   8  13        1.14        1.53      3.44 o 
   1   8  13       66.28       69.21      6.67 o 
   2   8  13        0.88        0.79      5.52 o 
 -11   9  13       17.59       26.14      9.54 o 
 -10   9  13        0.30        2.06      9.07 o 
  -9   9  13       14.84        9.66      8.39 o 
  -8   9  13        1.24        3.65      6.09 o 
  -7   9  13        0.33       -1.12      4.79 o 
  -6   9  13       54.96       13.06     13.85 o 
  -5   9  13        0.11       -1.71      5.16 o 
  -4   9  13       31.16       12.08      7.91 o 
  -3   9  13       34.86       19.67      6.21 o 
  -2   9  13       36.29       45.22      4.99 o 
  -1   9  13        1.75       -0.59      2.83 o 
   0   9  13       50.61       50.02     10.73 o 
  -5  10  13        8.28       -1.05      6.02 o 
 -16   0  14        1.17       -1.02      4.31 o 
 -14   0  14        0.31        5.73      8.04 o 
 -12   0  14       37.36       52.85      8.09 o 
 -10   0  14       42.26       53.49      8.87 o 
  -8   0  14       43.99       28.85     20.79 o 
  -6   0  14       37.15       25.41      5.30 o 
  -4   0  14      149.02      141.77      6.85 o 
  -2   0  14       22.27       27.96      3.97 o 
   0   0  14       75.08       66.09      4.89 o 
   2   0  14      105.51       85.46      7.56 o 
   4   0  14       41.94       50.89     13.86 o 
   6   0  14        4.37       16.46     12.64 o 
 -17   1  14       20.67       14.08      4.73 o 
 -16   1  14        9.61        6.78      3.85 o 
 -15   1  14       18.98       20.89     10.56 o 
 -14   1  14       33.95       19.75      9.53 o 
 -13   1  14        5.37        3.37      4.22 o 
 -12   1  14       10.12        7.97      4.43 o 
 -11   1  14        2.22        0.56      3.28 o 
 -10   1  14       10.01        9.07      4.54 o 
  -9   1  14        0.77       -0.79      3.43 o 
  -8   1  14       81.71       79.66      5.78 o 
  -7   1  14       72.88       71.48      5.93 o 
  -6   1  14       12.72        9.87      4.06 o 
  -5   1  14       73.32       63.67      5.71 o 
  -4   1  14       57.51       60.71      4.67 o 
  -3   1  14      350.36      335.19      8.19 o 
  -2   1  14        1.44        3.07      2.56 o 
  -1   1  14        9.86        7.70      3.56 o 
   0   1  14      104.48       95.74      3.49 o 
   1   1  14        3.71        2.86      1.76 o 
   2   1  14       20.04       19.94      2.15 o 
   3   1  14       48.29       36.21     10.50 o 
   4   1  14       18.09       21.79      8.35 o 
   5   1  14        6.05        9.10      8.06 o 
   6   1  14       45.06       40.36     22.89 o 
 -17   2  14        3.29        3.07      4.22 o 
 -16   2  14       23.85       20.54      5.54 o 
 -15   2  14       35.43       28.35     15.12 o 
 -14   2  14        0.01       -0.17      3.76 o 
 -13   2  14       21.75       13.96      9.37 o 
 -12   2  14       19.43       23.02      5.61 o 
 -11   2  14        6.05        6.74      4.78 o 
 -10   2  14      124.92      127.00      6.63 o 
  -9   2  14       57.77       68.27      6.55 o 
  -8   2  14        3.83        4.27      4.32 o 
  -7   2  14       17.81       21.49      5.71 o 
  -6   2  14      154.27      150.15      7.74 o 
  -5   2  14      185.36      190.09      5.97 o 
  -4   2  14       12.84       17.72      3.67 o 
  -3   2  14       77.82       79.26      4.75 o 
  -2   2  14       88.89       91.83      4.17 o 
  -1   2  14        3.88        6.24      2.69 o 
   0   2  14      148.85      157.47      6.85 o 
   1   2  14       19.63       17.04      2.74 o 
   2   2  14       15.34       11.17      2.10 o 
   3   2  14        8.64       12.74      3.77 o 
   4   2  14        0.64       -7.68      7.68 o 
   5   2  14       27.08       32.89     15.27 o 
 -17   3  14        1.18        0.20      2.90 o 
 -16   3  14       64.35       66.09     14.17 o 
 -15   3  14       16.65        8.03      3.96 o 
 -14   3  14        3.28       -0.07      4.46 o 
 -13   3  14       91.54      108.99      9.00 o 
 -12   3  14       46.56       41.05      9.15 o 
 -11   3  14        3.03       -0.67      3.86 o 
 -10   3  14       31.35       36.53      5.18 o 
  -9   3  14       34.02       27.60      5.11 o 
  -8   3  14      102.92      115.23      6.46 o 
  -7   3  14        1.29       -1.49      3.13 o 
  -6   3  14       97.51       97.86      5.80 o 
  -5   3  14      264.89      259.11      8.09 o 
  -4   3  14        2.38        5.68      3.64 o 
  -3   3  14       60.87       57.39      4.24 o 
  -2   3  14      205.02      191.08      6.64 o 
  -1   3  14       40.88       38.95      4.64 o 
   0   3  14       57.00       74.11      4.62 o 
   1   3  14       16.18       15.86      2.56 o 
   2   3  14        9.05        9.06      3.22 o 
   3   3  14        5.14        7.66      3.80 o 
   4   3  14       50.90       66.12     21.43 o 
   5   3  14        0.00       -0.94      8.70 o 
 -16   4  14        1.18        1.55      2.92 o 
 -15   4  14       11.53        3.02      4.64 o 
 -14   4  14       25.49        8.63      6.26 o 
 -13   4  14        6.66       -1.15      5.30 o 
 -12   4  14       24.81       17.06      9.30 o 
 -11   4  14       14.84       14.00      5.01 o 
 -10   4  14        7.71        7.80      5.17 o 
  -9   4  14       64.33       64.88      5.83 o 
  -8   4  14       16.84       15.03      4.32 o 
  -7   4  14       75.18       77.91      7.27 o 
  -6   4  14       22.83       20.07      5.05 o 
  -5   4  14       47.00       39.58      4.55 o 
  -4   4  14       69.22       76.63      4.46 o 
  -3   4  14      177.44      183.51      6.40 o 
  -2   4  14        7.74        8.05      3.81 o 
  -1   4  14       30.21       29.07      3.85 o 
   0   4  14        0.86        1.90      3.50 o 
   1   4  14       14.89       12.61      3.40 o 
   2   4  14       24.00       23.26      4.64 o 
   3   4  14      148.96      153.29      6.20 o 
   4   4  14       34.42       36.47     12.54 o 
   5   4  14        2.92       -0.34      8.00 o 
 -16   5  14       12.56        6.58      5.31 o 
 -15   5  14        8.16        9.56      5.93 o 
 -14   5  14       15.85        9.43      4.76 o 
 -13   5  14        0.74       -4.36      5.73 o 
 -12   5  14       78.12       73.21     15.73 o 
 -11   5  14       74.10      107.38      8.11 o 
 -10   5  14       32.19       15.29      6.70 o 
  -9   5  14       31.82       38.88      6.08 o 
  -8   5  14      223.69      241.95      8.73 o 
  -7   5  14       29.67       26.46      6.01 o 
  -6   5  14       78.22       67.68      6.11 o 
  -5   5  14       16.35       17.94      3.54 o 
  -4   5  14       25.52       26.40      3.80 o 
  -3   5  14       64.27       64.11      4.86 o 
  -2   5  14        0.98       -0.42      4.44 o 
  -1   5  14        0.03       -0.19      3.09 o 
   0   5  14       15.45       12.12      3.36 o 
   1   5  14       35.51       25.77      4.44 o 
   2   5  14       22.30       25.12      6.45 o 
   3   5  14        0.02       -0.01      4.98 o 
   4   5  14        0.00       -0.02      3.49 o 
 -15   6  14       15.85       13.13      6.39 o 
 -14   6  14        1.09        0.84      4.88 o 
 -13   6  14        0.42       -0.98      4.92 o 
 -12   6  14        1.57        2.39      4.75 o 
 -11   6  14       47.11       21.31     12.12 o 
 -10   6  14        0.02       -4.82      6.33 o 
  -9   6  14       13.37       13.81      6.16 o 
  -8   6  14       10.39       13.74      3.96 o 
  -7   6  14       21.28       26.97      4.92 o 
  -6   6  14        1.68        2.73      2.75 o 
  -5   6  14       15.10       13.18      7.52 o 
  -4   6  14        1.42        4.55      3.33 o 
  -3   6  14       26.64       23.87      5.14 o 
  -2   6  14        0.36       -1.10      3.02 o 
  -1   6  14      120.52      142.45      6.61 o 
   0   6  14        0.34        0.54      3.20 o 
   1   6  14       49.34       56.78      7.31 o 
   2   6  14        0.24       -0.74      3.44 o 
   3   6  14        6.55        7.40      4.66 o 
 -13   7  14        1.79        5.31      6.14 o 
 -12   7  14        0.02        1.34      4.82 o 
 -11   7  14       14.69        6.78      5.19 o 
 -10   7  14       20.20       10.92      5.89 o 
  -9   7  14       10.12        1.57      2.05 o 
  -8   7  14        6.76        4.48      3.93 o 
  -7   7  14        1.66       -2.27      4.64 o 
  -6   7  14        0.37       -0.52      2.71 o 
  -5   7  14        9.32        5.83      4.52 o 
  -4   7  14       77.42       87.03      6.29 o 
  -3   7  14        0.18        3.23      3.72 o 
  -2   7  14        9.59        5.61      3.81 o 
  -1   7  14        4.22        2.40      3.15 o 
   0   7  14        0.05        1.80      2.75 o 
   1   7  14       13.25        9.35      6.32 o 
   2   7  14       18.89       27.15      6.24 o 
 -12   8  14       11.84        9.12      9.78 o 
 -11   8  14        0.31       -1.84      6.63 o 
 -10   8  14       25.84       30.06     11.42 o 
  -9   8  14        1.68       -1.43      5.95 o 
  -8   8  14        1.92        1.09      5.86 o 
  -7   8  14       18.94        7.17      8.77 o 
  -6   8  14       29.48       20.81      7.33 o 
  -5   8  14        4.04        4.06      3.81 o 
  -4   8  14        0.09       -1.96      3.94 o 
  -3   8  14        4.73        4.89      4.38 o 
  -2   8  14        9.42        7.67      3.56 o 
  -1   8  14        0.11       -0.75      2.74 o 
   0   8  14       31.49       21.05      5.27 o 
  -9   9  14        1.24        6.82      7.90 o 
  -8   9  14        6.49        5.38      6.73 o 
  -7   9  14       26.07        6.98      6.10 o 
  -6   9  14        0.97        0.27      4.53 o 
  -5   9  14        1.32       -0.97      4.49 o 
  -4   9  14        0.04       -0.27      3.00 o 
  -3   9  14       24.12       20.11      4.75 o 
 -17   0  15        0.20        3.32      6.30 o 
 -15   0  15        6.47        4.96      6.94 o 
 -13   0  15       34.65       57.99     10.13 o 
 -11   0  15       28.84       39.49      7.68 o 
  -9   0  15      275.07      335.05     18.50 o 
  -7   0  15       37.92       55.97     12.67 o 
  -5   0  15        1.04       -0.25      3.20 o 
  -3   0  15       93.45      112.55      9.22 o 
  -1   0  15       18.22       12.70      4.03 o 
   1   0  15        4.66        4.41      3.79 o 
   3   0  15       34.51       36.74     12.87 o 
 -17   1  15        0.51       -3.89      4.02 o 
 -16   1  15        3.09        4.06      4.30 o 
 -15   1  15       24.93       18.37      9.91 o 
 -14   1  15        1.91       -0.34      4.12 o 
 -13   1  15        4.23        3.60      4.45 o 
 -12   1  15        9.74        9.40      4.73 o 
 -11   1  15        6.15        2.98      5.16 o 
 -10   1  15       89.90      109.16      7.63 o 
  -9   1  15       94.03      124.01      7.71 o 
  -8   1  15      186.38      239.54      9.43 o 
  -7   1  15       91.15      102.49      7.97 o 
  -6   1  15        0.94       -2.91      3.68 o 
  -5   1  15        3.16        4.14      3.59 o 
  -4   1  15       64.21       60.90      4.87 o 
  -3   1  15      151.07      145.70      6.83 o 
  -2   1  15      156.83      152.03      5.39 o 
  -1   1  15       21.36       22.14      2.95 o 
   0   1  15       44.22       49.60      4.77 o 
   1   1  15       56.57       52.36      5.03 o 
   2   1  15       74.43       87.23     20.44 o 
   3   1  15        4.55        2.28      6.75 o 
   4   1  15       35.15       45.10     16.77 o 
 -17   2  15        0.83        1.97      3.80 o 
 -16   2  15        2.02        6.94      4.78 o 
 -15   2  15        0.13        1.06      4.87 o 
 -14   2  15        3.39        0.99      4.52 o 
 -13   2  15        1.73       -3.25      4.84 o 
 -12   2  15       47.84       62.52     16.81 o 
 -11   2  15       93.24      114.61      7.11 o 
 -10   2  15       25.81       18.56      6.49 o 
  -9   2  15        3.05        4.33      4.40 o 
  -8   2  15       55.21       57.64      8.34 o 
  -7   2  15       40.68       42.45      5.87 o 
  -6   2  15       93.55      110.49      6.45 o 
  -5   2  15      182.29      191.52      7.15 o 
  -4   2  15       88.08       96.34      5.62 o 
  -3   2  15      264.47      264.56      7.36 o 
  -2   2  15       86.39       74.41      6.15 o 
  -1   2  15      100.28       96.78      3.97 o 
   0   2  15       22.49       23.50      3.15 o 
   1   2  15       63.25       70.32      6.57 o 
   2   2  15        0.67        5.03      4.47 o 
   3   2  15       21.13       25.30     10.98 o 
   4   2  15        0.01        4.69      7.76 o 
 -16   3  15       10.28        7.94      4.44 o 
 -15   3  15        3.37        5.21      6.41 o 
 -14   3  15       11.06        7.64      6.49 o 
 -13   3  15       83.29       90.33     18.18 o 
 -12   3  15        1.57        6.60      5.91 o 
 -11   3  15       27.40       23.52      6.36 o 
 -10   3  15        9.85       12.69      6.26 o 
  -9   3  15       36.30       31.51      5.50 o 
  -8   3  15       59.07       73.49      5.54 o 
  -7   3  15       37.41       41.40      5.85 o 
  -6   3  15        1.29       -2.12      3.23 o 
  -5   3  15        4.64        4.97      4.38 o 
  -4   3  15      221.78      215.10      6.62 o 
  -3   3  15      110.77      105.60      5.15 o 
  -2   3  15       13.14       13.69      3.03 o 
  -1   3  15       59.98       66.17      4.50 o 
   0   3  15        2.03        5.38      2.38 o 
   1   3  15        5.86        3.58      3.77 o 
   2   3  15       47.40       46.94      5.46 o 
   3   3  15       33.63       45.59     10.03 o 
   4   3  15       16.22       13.21     18.91 o 
 -16   4  15        7.85        2.80      3.55 o 
 -15   4  15        8.67        1.00      3.29 o 
 -14   4  15      128.58      150.71      9.80 o 
 -13   4  15        2.62        5.79      5.59 o 
 -12   4  15        3.90        7.07      6.00 o 
 -11   4  15        4.10        2.53      4.98 o 
 -10   4  15       43.60       45.73     10.01 o 
  -9   4  15       50.88       37.23     10.00 o 
  -8   4  15       38.89       45.37      5.24 o 
  -7   4  15        6.66        6.96      4.16 o 
  -6   4  15        7.25        4.11      4.07 o 
  -5   4  15      157.31      161.95      7.17 o 
  -4   4  15       10.28        7.72      3.37 o 
  -3   4  15       18.62       21.86      3.65 o 
  -2   4  15      107.95      111.14      5.28 o 
  -1   4  15        2.86        1.89      2.52 o 
   0   4  15       17.52       15.31      3.71 o 
   1   4  15        0.14        2.67      3.89 o 
   2   4  15        0.14       -1.89      3.58 o 
   3   4  15        0.11       -0.89      4.95 o 
 -15   5  15        0.01       -4.47      5.38 o 
 -14   5  15        8.04        1.68      5.80 o 
 -13   5  15        4.58       -1.89      4.96 o 
 -12   5  15       42.36       29.35      9.14 o 
 -11   5  15       79.79       86.17      8.50 o 
 -10   5  15       28.78       25.66      7.84 o 
  -9   5  15        6.90        6.40      4.87 o 
  -8   5  15        1.60        0.61      3.86 o 
  -7   5  15       52.10       66.28      5.40 o 
  -6   5  15        4.09        5.15      3.28 o 
  -5   5  15       48.92       45.80      5.91 o 
  -4   5  15       17.94       20.69      3.88 o 
  -3   5  15        0.79        3.42      3.11 o 
  -2   5  15       19.07       20.03      3.85 o 
  -1   5  15       10.26        7.93      3.77 o 
   0   5  15        4.50        5.77      3.76 o 
   1   5  15       45.38       64.81     10.87 o 
   2   5  15        8.95       10.08      6.22 o 
 -14   6  15        0.88       -2.66      6.45 o 
 -13   6  15        0.92        4.50      7.05 o 
 -12   6  15        6.57        5.90      5.60 o 
 -11   6  15        1.18        6.25      5.86 o 
 -10   6  15        3.45        5.28      5.62 o 
  -9   6  15       10.34        8.15      3.51 o 
  -8   6  15        7.11        2.37      3.44 o 
  -7   6  15       40.91       37.55      4.93 o 
  -6   6  15        4.90        5.30      3.47 o 
  -5   6  15       60.70       66.43      5.62 o 
  -4   6  15        6.31        0.51      3.03 o 
  -3   6  15       12.48        8.16      4.50 o 
  -2   6  15        8.94        4.55      3.86 o 
  -1   6  15       23.94       16.73      4.88 o 
   0   6  15       21.34       19.56      9.44 o 
   1   6  15       38.46       41.66     10.28 o 
 -12   7  15        0.28       -2.87      5.47 o 
 -11   7  15       11.97       13.70      6.96 o 
 -10   7  15        3.51       -1.58      4.78 o 
  -9   7  15        1.15        8.01      7.73 o 
  -8   7  15       11.68       14.71      5.45 o 
  -7   7  15       32.21       26.50      8.91 o 
  -6   7  15      124.85      139.05      7.93 o 
  -5   7  15        5.98        1.17      4.15 o 
  -4   7  15       25.50       32.96     10.09 o 
  -3   7  15        0.48       -0.88      3.06 o 
  -2   7  15        9.46       10.22      5.64 o 
  -1   7  15        4.81        4.55      2.88 o 
   0   7  15        0.51       -1.68      4.14 o 
 -10   8  15        0.19       -0.54      6.40 o 
  -9   8  15        6.81        3.17      5.77 o 
  -8   8  15        0.62        1.07      5.05 o 
  -7   8  15        1.78        2.63      6.46 o 
  -6   8  15       12.36        6.16      3.78 o 
  -5   8  15        0.21       -0.05      3.61 o 
  -4   8  15        0.88        9.05      4.09 o 
  -3   8  15        1.24        2.01      4.44 o 
 -16   0  16        0.04       -0.61      6.81 o 
 -14   0  16        1.40       11.77     12.12 o 
 -12   0  16        0.16       -0.15      6.59 o 
 -10   0  16        5.93       -0.22      4.01 o 
  -8   0  16      121.52      116.87     15.67 o 
  -6   0  16       14.64       22.20      6.72 o 
  -4   0  16       26.32       21.59      7.56 o 
  -2   0  16        1.63        3.05      3.22 o 
   0   0  16       33.77       43.29      7.59 o 
   2   0  16        5.83      -11.65     11.65 o 
 -16   1  16        0.42       -1.43      5.87 o 
 -15   1  16       20.27       26.01      6.87 o 
 -14   1  16        1.82        7.36      6.08 o 
 -13   1  16        8.63       14.24      8.79 o 
 -12   1  16        3.05        3.53      5.15 o 
 -11   1  16       22.92       25.97      5.83 o 
 -10   1  16       67.02       73.17      6.27 o 
  -9   1  16      235.52      270.15      9.18 o 
  -8   1  16        7.92        9.68      4.74 o 
  -7   1  16        0.13        3.62      3.60 o 
  -6   1  16        0.01        1.33      2.87 o 
  -5   1  16       41.09       42.99      4.36 o 
  -4   1  16        0.74       -1.00      2.65 o 
  -3   1  16       11.49       11.93      4.04 o 
  -2   1  16        1.45        0.41      2.48 o 
  -1   1  16       92.08       93.56      4.69 o 
   0   1  16       50.74       44.91      4.12 o 
   1   1  16       33.64       28.24      6.80 o 
   2   1  16        0.02        5.39      7.66 o 
   3   1  16       89.10      111.49     12.83 o 
 -16   2  16        8.28        9.33      6.52 o 
 -15   2  16       18.41       16.09      6.18 o 
 -14   2  16       26.36       29.00      7.05 o 
 -13   2  16        9.37       20.58      6.88 o 
 -12   2  16        4.08       11.11      5.48 o 
 -11   2  16        9.12       19.74      5.60 o 
 -10   2  16        6.28       14.09      4.72 o 
  -9   2  16       20.90       21.69      5.26 o 
  -8   2  16      100.81       89.89      6.85 o 
  -7   2  16        2.10       -1.18      3.30 o 
  -6   2  16       36.37       33.29      4.50 o 
  -5   2  16       38.79       31.97      4.46 o 
  -4   2  16        0.08        0.61      2.91 o 
  -3   2  16       59.36       54.40      4.22 o 
  -2   2  16       28.77       22.19      3.75 o 
  -1   2  16        3.02        3.47      2.74 o 
   0   2  16        8.14        8.17      3.95 o 
   1   2  16        0.14        0.62      2.80 o 
   2   2  16       20.42       30.88      9.75 o 
 -15   3  16        1.81        0.18      4.73 o 
 -14   3  16        0.65       -5.85      5.85 o 
 -13   3  16        2.71        2.26      6.21 o 
 -12   3  16       46.64       36.67     11.49 o 
 -11   3  16        1.05       -2.94      4.21 o 
 -10   3  16        4.28        7.62      4.48 o 
  -9   3  16       33.92       27.40      6.44 o 
  -8   3  16        1.32       -0.34      4.24 o 
  -7   3  16       18.37       21.73      4.54 o 
  -6   3  16       40.28       47.40      5.51 o 
  -5   3  16       37.06       36.24      4.59 o 
  -4   3  16        5.00        4.90      2.98 o 
  -3   3  16        8.14        7.09      4.06 o 
  -2   3  16       35.42       33.44      3.88 o 
  -1   3  16       17.19       15.55      2.98 o 
   0   3  16        3.53       -0.52      3.85 o 
   1   3  16       27.80       25.50      7.15 o 
   2   3  16       31.30       40.04     21.20 o 
 -15   4  16        0.03        3.65      5.35 o 
 -14   4  16        9.01       -0.53      5.72 o 
 -13   4  16       15.59       12.46      8.31 o 
 -12   4  16      122.00      144.00     10.57 o 
 -11   4  16       20.61       21.49      7.34 o 
 -10   4  16        4.27       10.40      4.75 o 
  -9   4  16        2.95        1.16      3.52 o 
  -8   4  16       53.18       38.08     11.02 o 
  -7   4  16       23.64       20.90      4.92 o 
  -6   4  16        0.39        1.65      3.34 o 
  -5   4  16        7.67        6.12      3.71 o 
  -4   4  16        0.46        0.70      2.81 o 
  -3   4  16        0.52       -1.45      3.15 o 
  -2   4  16        2.01        1.46      2.57 o 
  -1   4  16        7.99        7.37      3.64 o 
   0   4  16        2.19        6.83      4.01 o 
   1   4  16        9.14        4.73      4.37 o 
 -14   5  16       15.32        2.66      6.38 o 
 -13   5  16       11.20       10.65      7.91 o 
 -12   5  16        1.43        2.10      6.25 o 
 -11   5  16       31.36       23.75      8.35 o 
 -10   5  16        1.93        2.97      6.31 o 
  -9   5  16       29.88       16.52      6.06 o 
  -8   5  16        8.57       10.00      6.10 o 
  -7   5  16        0.58        1.61      4.14 o 
  -6   5  16       54.70       60.97      5.21 o 
  -5   5  16        0.58       -0.94      3.52 o 
  -4   5  16       13.16       20.97      4.02 o 
  -3   5  16        7.32        3.04      3.25 o 
  -2   5  16        0.87        2.71      3.58 o 
  -1   5  16        0.19        2.51      3.46 o 
   0   5  16       63.64       82.66      6.50 o 
 -12   6  16        0.01        1.71      5.98 o 
 -11   6  16        0.12       -1.83      5.58 o 
 -10   6  16        0.28        4.54      5.01 o 
  -9   6  16        3.48        4.68      3.93 o 
  -8   6  16        0.21        0.96      3.52 o 
  -7   6  16        0.92        1.37      2.71 o 
  -6   6  16       41.65       43.69      8.22 o 
  -5   6  16        0.74        1.84      4.18 o 
  -4   6  16        2.17        1.36      4.31 o 
  -3   6  16        8.43       11.94      4.61 o 
  -2   6  16       19.93       13.97      4.84 o 
  -1   6  16       20.97       15.56      6.22 o 
 -10   7  16        0.09        3.62      4.83 o 
  -9   7  16        1.59       -1.16      5.17 o 
  -8   7  16       15.81       22.36      9.21 o 
  -7   7  16       42.98       32.07      8.26 o 
  -6   7  16        0.30        4.62      4.26 o 
  -5   7  16        2.86        1.95      4.00 o 
  -4   7  16        8.64        6.14      5.04 o 
  -3   7  16       11.04       13.04      4.71 o 
 -15   0  17        1.01        3.32      7.35 o 
 -13   0  17       14.75       19.47     10.50 o 
 -11   0  17       91.62      118.26     10.73 o 
  -9   0  17        9.13        7.91      6.85 o 
  -7   0  17      135.46      148.88      8.86 o 
  -5   0  17        5.01        4.38      8.12 o 
  -3   0  17       15.08       14.32      5.50 o 
  -1   0  17       68.66       64.07      5.27 o 
   1   0  17        2.80        7.41     18.68 o 
 -15   1  17        3.46        6.97      6.18 o 
 -14   1  17       53.05       88.64      8.71 o 
 -13   1  17        0.66        1.35      5.73 o 
 -12   1  17       88.98      108.72      8.49 o 
 -11   1  17        5.99        5.86      4.71 o 
 -10   1  17        8.79        6.57      4.41 o 
  -9   1  17        0.19       -2.01      4.04 o 
  -8   1  17        6.20        5.55      3.83 o 
  -7   1  17       13.04       10.07      4.18 o 
  -6   1  17        7.28        4.86      3.62 o 
  -5   1  17       17.10       14.83      4.22 o 
  -4   1  17       98.23      116.80      5.51 o 
  -3   1  17        1.97       -2.08      2.50 o 
  -2   1  17      143.67      132.53      6.24 o 
  -1   1  17        1.13        0.91      2.16 o 
   0   1  17       17.53       19.70      8.12 o 
   1   1  17       20.54       22.43      9.51 o 
 -15   2  17        3.81        8.78      7.13 o 
 -14   2  17        5.07        2.41      6.34 o 
 -13   2  17        9.89       16.70      7.25 o 
 -12   2  17        2.59        1.46      4.61 o 
 -11   2  17       16.11       15.07      5.18 o 
 -10   2  17       17.70       16.33      5.45 o 
  -9   2  17       25.16       22.29      5.93 o 
  -8   2  17        0.01        1.99      3.46 o 
  -7   2  17        0.79        1.93      3.63 o 
  -6   2  17      122.02      105.00      7.65 o 
  -5   2  17        0.05       -4.45      4.45 o 
  -4   2  17        0.01        1.35      2.95 o 
  -3   2  17        6.71        7.39      4.17 o 
  -2   2  17        9.00        7.59      2.92 o 
  -1   2  17        0.10       -0.57      2.30 o 
   0   2  17       10.65        4.54      4.07 o 
   1   2  17        4.38       19.50     20.35 o 
 -14   3  17       77.43       71.06     15.53 o 
 -13   3  17        8.61        7.52      7.40 o 
 -12   3  17        0.14       -0.21      4.11 o 
 -11   3  17        0.29       -0.56      4.27 o 
 -10   3  17        2.89        9.45      5.04 o 
  -9   3  17       10.01        4.85      4.49 o 
  -8   3  17        6.79        8.32      4.46 o 
  -7   3  17       19.38       12.19      5.06 o 
  -6   3  17        1.06        0.86      3.18 o 
  -5   3  17       11.02        8.53      4.20 o 
  -4   3  17      113.58      126.04      6.65 o 
  -3   3  17       58.99       68.65      6.89 o 
  -2   3  17       12.93       12.69      4.74 o 
  -1   3  17        1.94       -1.52      4.82 o 
   0   3  17        6.98        2.89      4.16 o 
 -13   4  17        6.02        9.28      8.03 o 
 -12   4  17       33.03       31.10      8.07 o 
 -11   4  17        0.28        2.06      4.87 o 
 -10   4  17        0.11        0.62      4.70 o 
  -9   4  17       11.08       11.23      5.54 o 
  -8   4  17        8.69        4.29      4.35 o 
  -7   4  17       11.82        9.14      4.46 o 
  -6   4  17        2.49        5.08      3.96 o 
  -5   4  17       12.00        9.64      4.39 o 
  -4   4  17       20.94       15.53      3.78 o 
  -3   4  17       32.87       20.53      4.76 o 
  -2   4  17       23.41       14.29      4.32 o 
  -1   4  17       32.84       32.20      7.55 o 
 -12   5  17        1.11       -2.62      5.72 o 
 -11   5  17       15.22       13.70      5.97 o 
 -10   5  17       60.18       51.78     12.48 o 
  -9   5  17       26.82        6.97      6.14 o 
  -8   5  17        1.61        1.75      4.24 o 
  -7   5  17        0.00        5.09      3.93 o 
  -6   5  17        7.79        1.60      3.25 o 
  -5   5  17       87.21      105.00      6.47 o 
  -4   5  17        3.08        2.58      3.42 o 
  -3   5  17        1.10        1.71      4.41 o 
  -2   5  17       23.94       21.12      7.84 o 
 -10   6  17        4.86        5.24      4.10 o 
  -9   6  17       10.19        4.62      3.99 o 
  -8   6  17        0.93        4.13      4.12 o 
  -7   6  17        3.85        3.54      3.55 o 
  -6   6  17       19.61        7.13      5.33 o 
  -5   6  17        1.00       -0.76      4.01 o 
  -4   6  17       23.91       17.98      5.47 o 
 -14   0  18        0.35        1.50      6.60 o 
 -12   0  18       69.74       82.26     12.89 o 
 -10   0  18       10.61       12.46      6.88 o 
  -8   0  18       29.90       19.30     14.78 o 
  -6   0  18        9.68        7.32      6.62 o 
  -4   0  18        5.76       13.23      7.69 o 
  -2   0  18       16.91        2.48      5.74 o 
 -14   1  18        0.00        2.04      4.96 o 
 -13   1  18       33.15       46.85      8.44 o 
 -12   1  18        0.57        3.08      6.21 o 
 -11   1  18       33.83       44.42     10.34 o 
 -10   1  18        5.29       10.30      5.25 o 
  -9   1  18       77.18       86.61      6.44 o 
  -8   1  18        5.20        1.38      3.62 o 
  -7   1  18        0.05       -1.46      3.56 o 
  -6   1  18        0.86        3.65      4.40 o 
  -5   1  18        2.93        5.86      5.39 o 
  -4   1  18        6.17        8.61      4.26 o 
  -3   1  18        2.00        4.20      4.55 o 
  -2   1  18        5.91        2.54      3.01 o 
  -1   1  18        1.37        2.94      4.90 o 
 -13   2  18        5.02        6.03      6.59 o 
 -12   2  18       20.11       26.09      7.34 o 
 -11   2  18        0.83        0.74      4.99 o 
 -10   2  18       11.85       13.05      5.86 o 
  -9   2  18        5.28        4.73      4.51 o 
  -8   2  18        7.82        6.65      4.77 o 
  -7   2  18       23.13       13.38      7.13 o 
  -6   2  18        5.02        2.78      3.56 o 
  -5   2  18        4.57        2.60      3.08 o 
  -4   2  18        1.02        0.82      3.48 o 
  -3   2  18       19.33       18.67      4.15 o 
  -2   2  18        7.21        0.20      3.00 o 
 -13   3  18       35.67       41.13      8.24 o 
 -12   3  18        0.56        7.00      5.84 o 
 -11   3  18        0.09        1.82      4.77 o 
 -10   3  18        8.18        5.35      6.18 o 
  -9   3  18        5.44        4.09      5.70 o 
  -8   3  18       17.22        8.49      5.32 o 
  -7   3  18        0.18       -0.12      2.74 o 
  -6   3  18        9.37        6.14      4.07 o 
  -5   3  18        1.14        0.30      2.95 o 
  -4   3  18       17.62       19.42      5.00 o 
  -3   3  18       13.84       11.53      4.43 o 
 -11   4  18       45.61       43.25     10.30 o 
 -10   4  18        0.00        2.68      5.88 o 
  -9   4  18       20.66       17.12      7.12 o 
  -8   4  18        3.36        4.07      4.35 o 
  -7   4  18        9.38        2.63      3.98 o 
  -6   4  18        0.49        0.03      2.71 o 
  -5   4  18        0.22        6.75      3.72 o 
  -4   4  18        2.60        5.19      4.05 o 
  -9   5  18        1.49        5.53      4.60 o 
  -8   5  18       29.81       20.79      5.63 o 
  -7   5  18       23.12       10.41      5.02 o 
  -6   5  18       15.19        6.00      4.56 o 
 -11   0  19       45.67       48.07     11.17 o 
  -9   0  19       12.34       -0.48      7.81 o 
  -7   0  19       95.86      124.65     13.75 o 
  -5   0  19       31.23       47.63     12.11 o 
 -11   1  19        0.16       -0.26      4.10 o 
 -10   1  19        4.57        2.38      5.82 o 
  -9   1  19        0.23        1.09      5.79 o 
  -8   1  19       11.74        4.98      4.82 o 
  -7   1  19       10.70        2.60      4.86 o 
  -6   1  19        6.10        4.01      3.81 o 
  -5   1  19        0.98       -0.55      3.53 o 
 -11   2  19        1.07       16.55     12.18 o 
 -10   2  19        3.06        1.47      4.87 o 
  -9   2  19       11.45       -0.35      4.67 o 
  -8   2  19        7.09        1.24      3.93 o 
  -7   2  19        6.28        0.90      3.99 o 
  -6   2  19       40.62        5.08      5.45 o 
  -5   2  19       63.40       49.59     21.89 o 
  -9   3  19       12.66       25.43      9.55 o 
  -8   3  19        0.02       -0.64      3.91 o 
  -7   3  19       11.82        4.25      4.34 o 
                                                 
